# Supplementary material for: Identification and genetic characterization by high-throughput SNP analysis of intervarietal substitution lines of rapeseed (Brassica napus L.) with enhanced embryogenic potential
Source: Theor Appl Genet. 2015 Jan 28;128(4):587–603. doi: 10.1007/s00122-015-2455-7 (PMC4361729; doi:10.1007/s00122-015-2455-7)
Supplement: Supplementary file 1 — Supplementary material 1 (XLSX 1136 kb) [file 122_2015_2455_MOESM1_ESM.xlsx]

## Sheet: S1
Table S1: MDE map and goodness of fit of marker segregations to a 1:1 segregation ratio in the MDE and the corresponding BC1 population
aa '1' indicates a marker included in the high fidelity (HF) map. bMarker positions on the map were calculated from the first marker on the HF map. c'E': genotype of 'Express 617', 'R': genotype of 'RS239'. dThe goodness of fit is given as the result from a χ2 test for a 1:1 segregation; *, **, ***: significant at p= 0.05, 0.01 and 0.001, respectively. eData shown only for markers also mapped on …
MDE map					MDE population						BC1 populatione
Marker	Linkage group	HF Mapa	Position [cM]b		Count of parental genotypesc			Goodness of fitd			Marker Position [cM]	Count of parental genotypes			Goodness of fitd
					#E	#R	Sum					#E	#R	Sum
E44M50-150R	A01	1	0		71	119	190	12.1263	***		41.0385	85	94	179	0.452514
E45M49-311R	A01		0.5		72	115	187	9.8877	**		41.5	85	95	180	0.555556
E41M50-217E	A01	1	35.5		99	91	190	0.336842			-	-	-	-	-
E39M50-200E	A01		36.6		101	89	190	0.757895			-	-	-	-	-
E35M47-178E	A01		39.2		96	91	187	0.13369			-	-	-	-	-
E32M49-237R	A01	1	50.7		80	106	186	3.63441			26.8377	81	98	179	1.61453
E32M49-238-2R	A01	1	50.7		80	106	186	3.63441			26.4442	80	99	179	2.01676
E32M49-238R	A01	1	50.7		80	106	186	3.63441			26.4442	80	99	179	2.01676
E32M49-284R	A01	1	50.7		81	102	183	2.40984			-	-	-	-	-
E34M54-176R	A01	1	50.7		78	108	186	4.83871	*		25.9	83	98	181	1.24309
E39M50-158R	A01	1	50.7		81	109	190	4.12632	*		25.9	82	97	179	1.25698
E44M54-146R	A01	1	54.4		78	109	187	5.13904	*		23.6	83	93	176	0.568182
E44M50-374R	A01	1	66.2		80	104	184	3.13043			8	85	94	179	0.452514
E32M49-110R	A01	1	67.8		79	110	189	5.08466	*		5.7	85	94	179	0.452514
E32M47-177R	A01	1	67.8		79	108	187	4.49733	*		6.80106	89	93	182	0.0879121
E32M49-171R	A01	1	68.9		81	103	184	2.63043			0	96	81	177	1.27119
E34M54-234E	A01		84.5		98	90	188	0.340426			-	-	-	-	-
E44M50-235E	A01	1	85.1		100	89	189	0.640212			-	-	-	-	-
E37M54-170E	A01	1	91.7		101	87	188	1.04255			-	-	-	-	-
E37M54-171E	A01	1	91.7		101	87	188	1.04255			-	-	-	-	-
	A01		1000								-	-	-	-	-
E32M54-412R	A02a	1	0		54	132	186	32.7097	***		0	95	82	177	0.954802
E39M54-137E	A02a	1	19.8		69	120	189	13.7619	***		-	-	-	-	-
E33M49-165E	A02a	1	30.5		71	118	189	11.6878	***		-	-	-	-	-
E44M54-277E	A02a	1	39.1		67	115	182	12.6593	***		-	-	-	-	-
E39M54-172E	A02a	1	41.7		72	116	188	10.2979	**		-	-	-	-	-
E33M47-173R	A02a	1	48.8		64	122	186	18.086	***		-	-	-	-	-
E34M49-137R	A02a		53.6		80	109	189	4.44974	*		24.9	98	82	180	1.42222
E32M49-100R	A02a		53.6		80	109	189	4.44974	*		23.2269	99	84	183	1.22951
E39M54-186R	A02a	1	63.2		77	106	183	4.59563	*		-	-	-	-	-
E33M49-397R	A02a	1	65.4		81	107	188	3.59574			-	-	-	-	-
E33M47-220R	A02a	1	65.4		82	105	187	2.82888			-	-	-	-	-
E32M47-235R	A02a	1	67		79	106	185	3.94054	*		-	-	-	-	-
E33M49-211R	A02a		68.6		77	110	187	5.82353	*		-	-	-	-	-
E39M54-193R	A02a	1	69.1		76	105	181	4.64641	*		-	-	-	-	-
E44M54-450E	A02a	1	75.3		80	101	181	2.43646			-	-	-	-	-
E39M54-188E	A02a		75.9		86	101	187	1.20321			-	-	-	-	-
E32M47-236E	A02a	1	77.9		90	94	184	0.0869565			-	-	-	-	-
E34M54-134E	A02a	1	79.1		91	98	189	0.259259			-	-	-	-	-
E32M54-290E	A02a		80.2		92	95	187	0.0481283			-	-	-	-	-
E32M54-256E	A02a		80.2		93	95	188	0.0212766			-	-	-	-	-
E39M50-116E	A02a		80.2		94	94	188	0			-	-	-	-	-
E41M50-180E	A02a	1	80.7		94	95	189	0.00529101			-	-	-	-	-
E33M47-076R	A02a	1	104.2		74	113	187	8.13369	**		-	-	-	-	-
	A02a		1000								-	-	-	-	-
E34M49-187R	A02b	1	0		53	136	189	36.4497	***		-	-	-	-	-
E34M49-188R	A02b	1	12.4		62	127	189	22.3545	***		49.95	78	99	177	2.49153
E37M50-185R	A02b		17.2		70	120	190	13.1579	***		55.5	89	90	179	0.00558659
E39M50-076R	A02b	1	18.2		69	121	190	14.2316	***		49.4	81	97	178	1.4382
E39M50-089R	A02b	1	18.2		69	121	190	14.2316	***		50.5	84	95	179	0.675978
E37M54-215R	A02b		18.7		69	120	189	13.7619	***		47.7667	87	87	174	0
E34M49-145R	A02b		18.7		69	116	185	11.9405	***		49.4	85	95	180	0.555556
E33M47-104R	A02b		18.7		70	116	186	11.3763	***		46.6	86	86	172	0
E39M54-114R	A02b		18.8		69	112	181	10.2155	**		48.1	87	92	179	0.139665
E33M47-478R	A02b		19.4		61	118	179	18.1508	***		46.1262	87	93	180	0.2
E37M54-200R	A02b	1	22		73	114	187	8.9893	**		-	-	-	-	-
	A02b		1000								-	-	-	-	-
E44M50-147E	A03	1	0		98	90	188	0.340426			-	-	-	-	-
E34M49-250R	A03		0.8		102	80	182	2.65934			47.8116	94	84	178	0.561798
E33M47-268R	A03		0.8		101	85	186	1.37634			46.2829	97	85	182	0.791209
E33M49-146R	A03	1	1.1		102	88	190	1.03158			46.4805	98	87	185	0.654054
E32M49-083R	A03	1	1.1		101	88	189	0.89418			46.2588	90	90	180	0
E33M49-232R	A03	1	1.6		100	88	188	0.765957			49.7	95	86	181	0.447514
E33M49-235E	A03	1	1.6		98	88	186	0.537634			-	-	-	-	-
E32M54-089E	A03	1	3.8		97	89	186	0.344086			-	-	-	-	-
E32M54-110E	A03	1	15.5		89	99	188	0.531915			-	-	-	-	-
E32M54-115R	A03	1	15.5		89	99	188	0.531915			57.6167	96	85	181	0.668508
E32M54-112E	A03	1	15.5		90	98	188	0.340426			-	-	-	-	-
E32M47-376R	A03		17.2		77	100	177	2.9887			57.9577	98	84	182	1.07692
E37M54-072E	A03	1	18.1		89	97	186	0.344086			-	-	-	-	-
E32M49-212E	A03	1	18.1		91	98	189	0.259259			-	-	-	-	-
E34M49-077E	A03	1	19.1		89	98	187	0.433155			-	-	-	-	-
E35M54-321E	A03	1	19.1		91	97	188	0.191489			-	-	-	-	-
E33M54-402R	A03	1	19.1		91	93	184	0.0217391			59.2	95	82	177	0.954802
E41M50-120E	A03	1	23.8		87	88	175	0.00571429			-	-	-	-	-
E41M50-405E	A03	1	26.4		84	102	186	1.74194			-	-	-	-	-
E33M49-236E	A03	1	30.6		86	102	188	1.3617			-	-	-	-	-
E37M50-394E	A03	1	30.6		87	102	189	1.19048			-	-	-	-	-
E32M54-091E	A03	1	31.6		85	104	189	1.91005			-	-	-	-	-
E33M49-161E	A03	1	39		91	98	189	0.259259			-	-	-	-	-
E33M49-162R	A03	1	39		93	97	190	0.0842105			80.8	93	87	180	0.2
E32M54-482E	A03	1	44.8		90	93	183	0.0491803			-	-	-	-	-
E39M50-101R	A03	1	53.9		96	94	190	0.0210526			97.6	85	93	178	0.359551
E33M49-285E	A03	1	58.4		87	93	180	0.2			-	-	-	-	-
E32M47-082R	A03	1	61.8		93	94	187	0.00534759			101.6	87	95	182	0.351648
E35M54-172E	A03	1	67.6		98	91	189	0.259259			-	-	-	-	-
E35M54-174R	A03	1	67.6		98	91	189	0.259259			-	-	-	-	-
E33M47-383R	A03	1	68.7		96	90	186	0.193548			105.9	81	100	181	1.99448
E33M47-386E	A03	1	68.7		95	90	185	0.135135			-	-	-	-	-
E33M54-353R	A03	1	71.3		98	86	184	0.782609			110.9	80	97	177	1.63277
E35M54-315E	A03	1	71.3		98	88	186	0.537634			-	-	-	-	-
E34M47-077R	A03	1	71.3		96	89	185	0.264865			109.7	84	98	182	1.07692
E33M47-344R	A03	1	71.3		97	90	187	0.262032			109.7	84	98	182	1.07692
E34M49-240E	A03	1	76.6		95	91	186	0.0860215			-	-	-	-	-
E37M54-061R	A03	1	82.4		97	91	188	0.191489			121.8	81	94	175	0.965714
E44M50-361E	A03	1	85		95	95	190	0			-	-	-	-	-
E32M54-138E	A03	1	86.6		93	96	189	0.047619			-	-	-	-	-
E45M49-344R	A03		89.3		93	92	185	0.00540541			128.4	87	93	180	0.2
E32M49-276E	A03		89.7		92	95	187	0.0481283			-	-	-	-	-
E45M49-335E	A03	1	90.3		92	97	189	0.132275			-	-	-	-	-
E34M49-212E	A03	1	96.1		90	98	188	0.340426			-	-	-	-	-
E33M49-205E	A03	1	99.3		89	100	189	0.640212			-	-	-	-	-
E34M54-305R	A03	1	125		91	96	187	0.13369			0	94	84	178	0.561798
	A03		1000								-	-	-	-	-
E34M47-069-2R	A04	1	0		101	78	179	2.95531			0	53	114	167	22.2814	***
E39M50-089-2R	A04	1	22.7		64	126	190	20.2316	***		2.4	54	125	179	28.162	***
E44M50-376R	A04	1	37.1		56	129	185	28.8054	***		10.8	55	124	179	26.5978	***
E41M54-438R	A04	1	37.1		55	126	181	27.8508	***		9.5	56	115	171	20.3567	***
E41M54-428E	A04	1	48.6		76	112	188	6.89362	**		-	-	-	-	-
E39M54-266E	A04	1	48.6		76	111	187	6.5508	*		-	-	-	-	-
E44M50-203E	A04		50.2		67	112	179	11.3128	***		-	-	-	-	-
E39M54-133E	A04	1	50.8		75	113	188	7.68085	**		-	-	-	-	-
E32M47-129E	A04	1	59.9		61	109	170	13.5529	***		-	-	-	-	-
E41M50-207E	A04	1	63.7		70	116	186	11.3763	***		-	-	-	-	-
E32M54-210R	A04	1	84.2		68	120	188	14.383	***		0	93	87	180	0.2
E32M54-196R	A04		85.1		71	112	183	9.18579	**		-	-	-	-	-
E45M49-111E	A04	1	94.3		74	114	188	8.51064	**		-	-	-	-	-
E44M50-346E	A04	1	95.4		73	116	189	9.78307	**		-	-	-	-	-
E32M47-356E	A04	1	103		75	110	185	6.62162	*		-	-	-	-	-
E32M47-357R	A04	1	108.4		72	114	186	9.48387	**		-18	98	84	182	1.07692
	A04		1000								-	-	-	-	-
E45M49-097E	A05	1	0		94	93	187	0.00534759			-	-	-	-	-
E32M49-079E	A05	1	17.8		114	75	189	8.04762	**		-	-	-	-	-
E39M50-150R	A05		18.3		116	73	189	9.78307	**		13.6219	87	91	178	0.0898876
E41M50-391R	A05	1	27.4		125	64	189	19.6878	***		14.6985	86	83	169	0.0532544
E34M54-488E	A05	1	32.1		122	61	183	20.3333	***		-	-	-	-	-
E33M47-073E	A05		32.3		125	61	186	22.0215	***		-	-	-	-	-
E39M50-194E	A05	1	32.7		128	57	185	27.2486	***		-	-	-	-	-
E44M50-366E	A05	1	32.7		129	61	190	24.3368	***		-	-	-	-	-
E34M54-089R	A05	1	32.7		128	61	189	23.7513	***		20.1	85	97	182	0.791209
E32M47-114R	A05	1	32.7		124	60	184	22.2609	***		17.8	80	98	178	1.82022
E32M47-115E	A05	1	32.7		123	61	184	20.8913	***		-	-	-	-	-
E33M49-107E	A05		33		127	59	186	24.8602	***		-	-	-	-	-
E39M50-356R	A05		33.2		130	55	185	30.4054	***		20.1	81	94	175	0.965714
E32M54-079E	A05	1	33.2		129	59	188	26.0638	***		-	-	-	-	-
E35M47-380E	A05	1	33.2		127	60	187	24.0053	***		-	-	-	-	-
E35M47-381E	A05	1	33.2		127	60	187	24.0053	***		-	-	-	-	-
E39M54-320R	A05	1	33.7		130	59	189	26.672	***		20.6091	86	96	182	0.549451
E44M50-071R	A05	1	33.7		127	61	188	23.1702	***		20.6091	84	95	179	0.675978
E33M49-288R	A05	1	36.9		124	62	186	20.6667	***		25.7	86	93	179	0.273743
E33M49-108R	A05	1	38.5		127	61	188	23.1702	***		31.3571	82	98	180	1.42222
E34M49-412R	A05	1	39.2		122	59	181	21.9282	***		35.6	71	106	177	6.9209	**
E32M49-189R	A05	1	40.6		129	59	188	26.0638	***		40.8	78	103	181	3.45304
E32M49-176R	A05		40.9		118	58	176	20.4545	***		40.8	78	97	175	2.06286
E34M49-433R	A05	1	42.9		130	53	183	32.3989	***		39.1	76	97	173	2.54913
E32M47-453E	A05	1	45.8		127	58	185	25.7351	***		-	-	-	-	-
E39M50-197R	A05	1	52.2		124	65	189	18.418	***		50.2	75	104	179	4.69832	*
E44M54-270E	A05	1	58		115	71	186	10.4086	**		-	-	-	-	-
E34M54-148E	A05	1	58		116	73	189	9.78307	**		-	-	-	-	-
E35M47-090R	A05	1	60.7		113	74	187	8.13369	**		65	76	101	177	3.53107
	A05		1000								-	-	-	-	-
E32M47-393R	A06	1	0		101	86	187	1.20321			-	-	-	-	-
E32M47-386E	A06	1	0		98	86	184	0.782609			-	-	-	-	-
E32M49-310E	A06	1	25.5		114	74	188	8.51064	**		-	-	-	-	-
E32M49-311R	A06	1	29.8		115	73	188	9.38298	**		-	-	-	-	-
E44M50-275R	A06	1	29.8		114	75	189	8.04762	**		-	-	-	-	-
E34M49-130E	A06	1	42.2		107	79	186	4.21505	*		-	-	-	-	-
E44M50-266E	A06	1	53.5		105	82	187	2.82888			-	-	-	-	-
E32M47-166E	A06	1	53.5		103	81	184	2.63043			-	-	-	-	-
E34M47-370E	A06	1	58.8		105	82	187	2.82888			-	-	-	-	-
E44M50-289R	A06		65.9		109	77	186	5.50538	*		0	91	86	177	0.141243
E37M54-321R	A06	1	66.8		105	79	184	3.67391			-0.6	93	83	176	0.568182
E44M50-106R	A06	1	66.8		108	82	190	3.55789			0	92	86	178	0.202247
E44M50-117E	A06	1	66.8		108	82	190	3.55789			-	-	-	-	-
E37M50-167R	A06	1	66.8		107	82	189	3.30688			0	92	87	179	0.139665
E32M49-468E	A06	1	66.8		104	80	184	3.13043			-	-	-	-	-
E34M47-437E	A06	1	66.8		105	81	186	3.09677			-	-	-	-	-
E44M54-142E	A06	1	66.8		106	82	188	3.06383			-	-	-	-	-
E35M54-277E	A06	1	68.4		105	81	186	3.09677			-	-	-	-	-
E32M54-083E	A06	1	70.2		106	80	186	3.63441			-	-	-	-	-
E33M54-093R	A06	1	72		104	83	187	2.35829			12.7	86	88	174	0.0229885
E32M47-103R	A06	1	73.1		100	86	186	1.05376			18.2	94	88	182	0.197802
E39M50-362R	A06	1	91.2		98	86	184	0.782609			29.6	92	85	177	0.276836
E37M54-168R	A06	1	93.4		102	85	187	1.54545			32.2	88	87	175	0.00571429
E37M54-095R	A06	1	106.3		108	81	189	3.85714	*		39.6	83	93	176	0.568182
E33M47-069E	A06	1	112.8		104	81	185	2.85946			-	-	-	-	-
	A06		1000								-	-	-	-	-
E34M49-494E	A07	1	0		92	90	182	0.021978			-	-	-	-	-
E33M47-205R	A07		5.6		101	85	186	1.37634			88.7	92	90	182	0.021978
E41M50-403R	A07	1	10		108	78	186	4.83871	*		85	89	90	179	0.00558659
E32M47-087E	A07	1	11.1		106	81	187	3.34225			-	-	-	-	-
E34M49-146E	A07	1	12.7		106	80	186	3.63441			-	-	-	-	-
E32M49-074R	A07	1	15.3		112	77	189	6.48148	*		73.6	84	97	181	0.933702
E37M50-101E	A07	1	19		112	77	189	6.48148	*		-	-	-	-	-
E33M49-094R	A07	1	22.2		103	76	179	4.07263	*		66.4	80	100	180	2.22222
E34M49-231E	A07	1	25.4		114	69	183	11.0656	***		-	-	-	-	-
E32M49-138R	A07	1	30.2		115	68	183	12.071	***		56.3	85	96	181	0.668508
E32M49-193-2E	A07		33.1		122	64	186	18.086	***		-	-	-	-	-
E32M49-188R	A07	1	33.9		125	63	188	20.4468	***		51.8	84	95	179	0.675978
E35M47-193R	A07	1	54.7		107	80	187	3.8984	*		33.1	84	98	182	1.07692
E35M47-194R	A07	1	54.7		107	80	187	3.8984	*		33.1	84	98	182	1.07692
E39M50-110R	A07	1	66.6		99	89	188	0.531915			21.6	93	86	179	0.273743
E44M54-069R	A07		73.4		105	78	183	3.98361	*		-	-	-	-	-
E34M47-296R	A07	1	79.7		92	85	177	0.276836			6	97	82	179	1.25698
E33M49-326E	A07	1	86.1		96	91	187	0.13369			-	-	-	-	-
E34M49-217E	A07		87.8		95	94	189	0.00529101			-	-	-	-	-
E34M49-218R	A07	1	88.9		96	92	188	0.0851064			0	103	77	180	3.75556
	A07		1000								-	-	-	-	-
E32M49-332R	A08	1	0		105	83	188	2.57447			61.3	93	86	179	0.273743
E32M49-330E	A08	1	0		104	84	188	2.12766			-	-	-	-	-
E32M49-433R	A08		0.5		106	81	187	3.34225			61.3	93	84	177	0.457627
E34M54-391R	A08	1	2.1		105	80	185	3.37838			62.2	94	84	178	0.561798
E39M50-106E	A08	1	2.1		106	83	189	2.79894			-	-	-	-	-
E33M47-081E	A08	1	5		101	80	181	2.43646			-	-	-	-	-
E34M54-442E	A08	1	7.3		100	85	185	1.21622			-	-	-	-	-
E44M50-435E	A08	1	7.8		103	85	188	1.7234			-	-	-	-	-
E33M47-305R	A08	1	8.3		105	81	186	3.09677			51.8	92	90	182	0.021978
E44M50-439R	A08	1	8.9		106	79	185	3.94054	*		53	93	85	178	0.359551
E34M47-130R	A08	1	17.9		101	85	186	1.37634			47.4	94	84	178	0.561798
E35M54-296R	A08		21.2		85	83	168	0.0238095			43.8	91	78	169	1
E34M49-242E	A08	1	21.7		99	83	182	1.40659			-	-	-	-	-
E34M47-407E	A08	1	27.6		106	79	185	3.94054	*		-	-	-	-	-
E32M49-226E	A08	1	37.1		109	77	186	5.50538	*		-	-	-	-	-
E34M47-186R	A08	1	40		113	74	187	8.13369	**		29.5	90	92	182	0.021978
E32M49-151R	A08	1	44		116	72	188	10.2979	**		-	-	-	-	-
E32M54-303R	A08	1	56.5		127	60	187	24.0053	***		0	99	83	182	1.40659
E33M49-200E	A08	1	62.4		128	58	186	26.3441	***		-	-	-	-	-
	A08		1000								-	-	-	-	-
E41M54-345R	A09	1	0		77	110	187	5.82353	*		0	93	83	176	0.568182
E33M49-126R	A09	1	24.2		117	72	189	10.7143	**		6.4	98	83	181	1.24309
E32M49-493R	A09	1	40.7		110	74	184	7.04348	**		22.8	95	82	177	0.954802
E35M47-397E	A09	1	46.9		104	83	187	2.35829			-	-	-	-	-
E41M54-271E	A09	1	51.3		100	86	186	1.05376			-	-	-	-	-
E37M54-272R	A09	1	52.4		100	87	187	0.903743			28.6	97	77	174	2.29885
E32M54-306E	A09	1	52.4		99	88	187	0.647059			-	-	-	-	-
E33M54-082E	A09	1	57.7		96	90	186	0.193548			-	-	-	-	-
E33M47-092E	A09	1	62.6		93	92	185	0.00540541			-	-	-	-	-
E39M54-096R	A09	1	74.3		84	105	189	2.33333			49	101	80	181	2.43646
E41M50-104E	A09	1	87.8		71	118	189	11.6878	***		-	-	-	-	-
E34M54-144R	A09	1	90.4		70	119	189	12.7037	***		62.8	108	71	179	7.64804	**
E33M47-224E	A09	1	92.5		66	120	186	15.6774	***		-	-	-	-	-
E34M54-426E	A09	1	93.3		64	122	186	18.086	***		-	-	-	-	-
E44M54-499E	A09	1	94.1		62	122	184	19.5652	***		-	-	-	-	-
E34M47-291R	A09	1	94.1		64	123	187	18.615	***		67.8909	109	73	182	7.12088	**
E33M47-108E	A09	1	94.1		64	123	187	18.615	***		-	-	-	-	-
E44M54-218R	A09	1	94.1		65	124	189	18.418	***		67.8985	106	70	176	7.36364	**
E41M50-284R	A09	1	94.1		66	122	188	16.6809	***		68.4	107	72	179	6.84358	**
E33M49-282E	A09	1	94.1		66	121	187	16.1765	***		-	-	-	-	-
E45M49-145R	A09		94.1		66	119	185	15.1838	***		-	-	-	-	-
E33M49-281R	A09	1	94.1		66	119	185	15.1838	***		68.4	109	70	179	8.49721	**
E34M47-268E	A09	1	94.6		60	122	182	21.1209	***		-	-	-	-	-
E34M54-185R	A09	1	96.7		57	121	178	23.0112	***		71.2	105	75	180	5	*
E44M50-225E	A09	1	96.7		66	122	188	16.6809	***		-	-	-	-	-
E39M54-082E	A09	1	99.9		65	124	189	18.418	***		-	-	-	-	-
E35M47-309R	A09		114.3		77	110	187	5.82353	*		86.5	102	80	182	2.65934
E35M47-300E	A09	1	114.8		76	111	187	6.5508	*		-	-	-	-	-
	A09		1000								-	-	-	-	-
E32M49-416R	A10	1	0		79	107	186	4.21505	*		0	93	88	181	0.138122
E39M54-356E	A10	1	8.7		79	110	189	5.08466	*		-	-	-	-	-
E34M49-384E	A10	1	15.1		76	108	184	5.56522	*		-	-	-	-	-
E34M49-385R	A10	1	17.7		74	105	179	5.36872	*		14.2	90	87	177	0.0508475
E39M50-284R	A10		18.6		78	109	187	5.13904	*		12.4	87	92	179	0.139665
E37M50-343R	A10	1	21.5		79	111	190	5.38947	*		15.8064	90	89	179	0.00558659
E37M50-346E	A10	1	21.5		79	109	188	4.78723	*		-	-	-	-	-
E37M54-343R	A10	1	21.5		79	103	182	3.16484			-	-	-	-	-
E37M54-346E	A10		23.1		70	109	179	8.49721	**		-	-	-	-	-
E32M47-341R	A10	1	27.9		78	108	186	4.83871	*		24.5	87	90	177	0.0508475
E34M54-057E	A10	1	45.5		91	99	190	0.336842			-	-	-	-	-
E33M47-178-2E	A10	1	47.6		90	97	187	0.262032			-	-	-	-	-
E33M47-178R	A10	1	48.7		88	99	187	0.647059			48.3	85	97	182	0.791209
E34M47-269-2R	A10	1	50.8		84	100	184	1.3913			53.3	82	100	182	1.78022
E34M49-475R	A10	1	53.6		81	100	181	1.99448			59.1	80	99	179	2.01676
E35M54-109E	A10	1	74.2		89	100	189	0.640212			-	-	-	-	-
	A10		1000								-	-	-	-	-
E37M50-452R	C01		-25.9		61	115	176	16.5682	***		-	-	-	-	-
E32M47-231R	C01	1	0		90	90	180	0			60.4	97	85	182	0.791209
E34M47-076R	C01	1	2.2		94	85	179	0.452514			56.5	90	92	182	0.021978
E34M49-225R	C01	1	2.2		93	88	181	0.138122			55.4	81	94	175	0.965714
E44M50-197R	C01	1	2.2		95	94	189	0.00529101			54.8	87	92	179	0.139665
E39M50-472R	C01	1	4.4		90	95	185	0.135135			51.3	89	90	179	0.00558659
E32M49-193R	C01	1	22.1		98	89	187	0.433155			34.5	95	85	180	0.555556
E32M47-175R	C01		22.6		99	88	187	0.647059			33.2817	94	88	182	0.197802
E39M50-183R	C01		24.7		100	90	190	0.526316			30.2	94	85	179	0.452514
E35M47-262E	C01		31.297		91	95	186	0.0860215			-	-	-	-	-
E32M54-074E	C01	1	34.7		84	103	187	1.93048			-	-	-	-	-
E39M50-135E	C01	1	42		79	104	183	3.4153			-	-	-	-	-
E37M50-231E	C01	1	48.1		74	116	190	9.28421	**		-	-	-	-	-
E41M50-228E	C01	1	48.1		71	110	181	8.40331	**		-	-	-	-	-
E34M49-226E	C01	1	53.9		74	112	186	7.76344	**		-	-	-	-	-
E34M47-075E	C01	1	53.9		75	111	186	6.96774	**		-	-	-	-	-
E32M49-230E	C01	1	59.2		79	108	187	4.49733	*		-	-	-	-	-
E44M50-328E	C01	1	61.3		79	109	188	4.78723	*		-	-	-	-	-
E45M49-065E	C01	1	69.4		83	102	185	1.95135			-	-	-	-	-
E37M54-220E	C01		76.5		87	102	189	1.19048			-	-	-	-	-
E34M54-274R	C01	1	95.4		78	109	187	5.13904	*		-	-	-	-	-
E44M50-318R	C01		97.4		81	104	185	2.85946			-	-	-	-	-
E33M47-065R	C01	1	108.9		84	103	187	1.93048			-	-	-	-	-
	C01		1000								-	-	-	-	-
E35M54-078R	C02	1	0		105	79	184	3.67391			-	-	-	-	-
E33M47-215R	C02	1	7.4		116	60	176	17.8182	***		-	-	-	-	-
E34M54-086R	C02		10.1		131	57	188	29.1277	***		-	-	-	-	-
E45M49-307R	C02		10.1		131	57	188	29.1277	***		-	-	-	-	-
E41M50-179R	C02		10.2		132	58	190	28.8211	***		-	-	-	-	-
E34M49-400R	C02		10.3		130	53	183	32.3989	***		-	-	-	-	-
E39M50-081R	C02	1	11.3		132	58	190	28.8211	***		-	-	-	-	-
E39M50-209R	C02	1	14.5		134	56	190	32.0211	***		-	-	-	-	-
E45M49-489R	C02	1	16.1		137	52	189	38.2275	***		-	-	-	-	-
E32M47-390R	C02	1	17.2		136	50	186	39.7634	***		-	-	-	-	-
E33M49-186R	C02	1	23		144	45	189	51.8571	***		-	-	-	-	-
E45M49-134R	C02		32.1		110	72	182	7.93407	**		27.1	91	87	178	0.0898876
E41M50-124E	C02		35.3		121	66	187	16.1765	***		-	-	-	-	-
E33M49-185E	C02	1	38.2		117	69	186	12.3871	***		-	-	-	-	-
E33M54-149E	C02	1	44		112	77	189	6.48148	*		-	-	-	-	-
E44M50-166E	C02	1	46.6		110	80	190	4.73684	*		-	-	-	-	-
E34M49-268-2E	C02	1	53.5		101	86	187	1.20321			-	-	-	-	-
E41M54-136E	C02	1	57.2		103	85	188	1.7234			-	-	-	-	-
E34M47-157E	C02	1	62		104	76	180	4.35556	*		-	-	-	-	-
E35M54-331E	C02	1	70.3		94	90	184	0.0869565			-	-	-	-	-
E34M47-122E	C02	1	72.6		91	96	187	0.13369			-	-	-	-	-
E33M49-112E	C02		76.7		88	98	186	0.537634			-	-	-	-	-
E35M54-330R	C02	1	85.8		74	104	178	5.05618	*		72.9	84	93	177	0.457627
	C02		1000								-	-	-	-	-
E35M47-174R	C03	1	0		69	114	183	11.0656	***		14.5	85	97	182	0.791209
E35M47-266R	C03	1	14		76	111	187	6.5508	*		21.6	86	96	182	0.549451
E39M50-383R	C03	1	14		79	105	184	3.67391			22.214	83	95	178	0.808989
E34M54-265R	C03		18.2		81	105	186	3.09677			26	80	102	182	2.65934
E37M50-123E	C03	1	18.7		82	108	190	3.55789			-	-	-	-	-
E33M47-339R	C03	1	27.2		82	101	183	1.97268			33.9	81	98	179	1.61453
E32M49-158E	C03	1	31.6		91	93	184	0.0217391			-	-	-	-	-
E32M54-480E	C03		38.4		80	103	183	2.89071			-	-	-	-	-
E32M54-483R	C03	1	39.4		88	101	189	0.89418			42.9	86	88	174	0.0229885
E37M50-087-2R	C03	1	55.8		89	99	188	0.531915			62.7	93	85	178	0.359551
E33M49-346E	C03	1	63.7		82	100	182	1.78022			-	-	-	-	-
E39M50-344-2E	C03	1	65.4		86	101	187	1.20321			-	-	-	-	-
E32M47-138E	C03	1	77.7		79	106	185	3.94054	*		-	-	-	-	-
E44M50-260E	C03	1	80.3		83	107	190	3.03158			-	-	-	-	-
E33M54-211E	C03	1	81.9		77	104	181	4.02762	*		-	-	-	-	-
E35M47-153R	C03	1	84.5		79	106	185	3.94054	*		80.1	99	83	182	1.40659
E44M54-469E	C03	1	86.6		77	106	183	4.59563	*		-	-	-	-	-
E39M54-101R	C03	1	89.2		79	110	189	5.08466	*		85.8817	92	88	180	0.0888889
E44M54-132R	C03	1	90.3		68	111	179	10.3296	**		84.9	92	84	176	0.363636
E39M50-066R	C03	1	90.8		76	113	189	7.24339	**		85.9093	97	80	177	1.63277
E32M47-276E	C03	1	90.8		74	110	184	7.04348	**		-	-	-	-	-
E32M47-248-2R	C03	1	90.8		76	111	187	6.5508	*		83.4333	98	84	182	1.07692
E33M49-072R	C03	1	91.9		78	111	189	5.7619	*		88	87	89	176	0.0227273
E44M50-474E	C03	1	98.3		81	106	187	3.34225			-	-	-	-	-
E34M54-165E	C03	1	123.4		80	108	188	4.17021	*		-	-	-	-	-
E44M50-113R	C03	1	125.5		75	107	182	5.62637	*		114.8	87	92	179	0.139665
E39M54-149R	C03	1	128.1		88	101	189	0.89418			118.945	88	90	178	0.0224719
E44M50-123E	C03	1	128.6		89	101	190	0.757895			-	-	-	-	-
E39M50-269R	C03	1	130.2		80	100	180	2.22222			122.1	82	97	179	1.25698
E32M47-189E	C03	1	149.1		103	80	183	2.89071			-	-	-	-	-
	C03		1000								-	-	-	-	-
E35M54-333E	C04	1	0		95	88	183	0.26776			-	-	-	-	-
E44M54-096E	C04	1	2.7		100	87	187	0.903743			-	-	-	-	-
E32M54-423E	C04	1	5.9		98	88	186	0.537634			-	-	-	-	-
E45M49-378E	C04	1	17.1		93	90	183	0.0491803			-	-	-	-	-
	C04n		1000								-	-	-	-	-
E33M49-454E	C05	1	0		81	103	184	2.63043			-	-	-	-	-
E39M50-436E	C05	1	5.1		83	101	184	1.76087			-	-	-	-	-
E34M54-139R	C05	1	16.5		93	93	186	0			0	90	91	181	0.00552486
E34M49-141R	C05	1	28.6		104	82	186	2.60215			9.8	91	89	180	0.0222222
E33M47-262R	C05	1	28.6		102	84	186	1.74194			11.9818	92	90	182	0.021978
E41M54-102E	C05		29.1		105	83	188	2.57447			-	-	-	-	-
E35M47-313E	C05	1	36.6		104	79	183	3.4153			-	-	-	-	-
E44M50-090R	C05	1	38.7		110	80	190	4.73684	*		20.6	98	85	183	0.923497
E32M54-199R	C05	1	38.7		109	80	189	4.44974	*		19.4	94	88	182	0.197802
E32M54-299R	C05	1	38.7		109	80	189	4.44974	*		19.4	94	88	182	0.197802
E44M54-236R	C05	1	38.7		109	80	189	4.44974	*		19.4	91	86	177	0.141243
E33M47-429R	C05	1	38.7		107	79	186	4.21505	*		19.9308	95	87	182	0.351648
E34M54-192E	C05		39.2		107	82	189	3.30688			-	-	-	-	-
E32M54-387E	C05	1	39.8		107	78	185	4.54595	*		-	-	-	-	-
E32M54-334E	C05	1	39.8		107	80	187	3.8984	*		-	-	-	-	-
E39M54-272E	C05	1	40.9		106	82	188	3.06383			-	-	-	-	-
E35M47-350R	C05		42.5		96	83	179	0.944134			19.91	94	88	182	0.197802
E39M50-102E	C05	1	47.7		108	82	190	3.55789			-	-	-	-	-
E39M50-104R	C05		48.2		107	82	189	3.30688			27	99	82	181	1.59669
E32M47-285R	C05	1	55.7		101	85	186	1.37634			34.9	95	87	182	0.351648
E45M49-114R	C05	1	55.7		102	87	189	1.19048			36.9685	94	86	180	0.355556
E34M47-069E	C05	1	68.6		101	86	187	1.20321			-	-	-	-	-
E44M54-147E	C05	1	71.2		99	89	188	0.531915			-	-	-	-	-
E44M50-170E	C05	1	74.4		92	96	188	0.0851064			-	-	-	-	-
E32M47-217R	C05	1	74.9		91	96	187	0.13369			52.7	92	90	182	0.021978
E44M50-177R	C05	1	74.9		93	96	189	0.047619			51.5965	93	86	179	0.273743
E39M54-131R	C05	1	75.4		93	96	189	0.047619			52.2	93	89	182	0.0879121
E45M49-136R	C05	1	75.4		93	93	186	0			52.2	93	88	181	0.138122
E32M54-116E	C05		78.2		88	103	191	1.17801			-	-	-	-	-
E32M54-117E	C05		78.5		93	96	189	0.047619			-	-	-	-	-
E33M47-356R	C05	1	80.2		91	96	187	0.13369			55.4	93	89	182	0.0879121
E34M49-268R	C05	1	83.5		92	93	185	0.00540541			58.2	89	90	179	0.00558659
	C05		1000								-	-	-	-	-
E33M54-208R	C06	1	0		129	59	188	26.0638	***		-	-	-	-	-
E45M49-183R	C06	1	22.7		133	56	189	31.3704	***		0	96	85	181	0.668508
E41M50-333R	C06	1	24.8		131	55	186	31.0538	***		4.7	95	84	179	0.675978
E41M54-087R	C06	1	25.9		135	45	180	45	***		4.1	98	79	177	2.03955
E39M50-095E	C06	1	37.6		125	60	185	22.8378	***		-	-	-	-	-
E44M54-081E	C06	1	39.5		126	59	185	24.2649	***		-	-	-	-	-
E39M50-216E	C06	1	42.5		131	59	190	27.2842	***		-	-	-	-	-
E32M49-391R	C06	1	45.1		135	51	186	37.9355	***		26	105	76	181	4.64641	*
E44M50-183E	C06	1	45.1		134	54	188	34.0426	***		-	-	-	-	-
E35M54-100E	C06	1	46.2		134	55	189	33.0212	***		-	-	-	-	-
E33M47-100E	C06	1	47.8		129	57	186	27.871	***		-	-	-	-	-
E32M54-103R	C06	1	50.4		133	56	189	31.3704	***		33.9	98	83	181	1.24309
E35M54-305R	C06	1	58.4		136	52	188	37.5319	***		44.5	93	84	177	0.457627
E33M49-198R	C06	1	62.1		135	52	187	36.8396	***		49.8	93	88	181	0.138122
E33M49-197E	C06	1	62.1		134	54	188	34.0426	***		-	-	-	-	-
E33M49-350R	C06	1	65.3		135	51	186	37.9355	***		53.1	89	92	181	0.0497238
E33M49-175R	C06	1	65.3		135	54	189	34.7143	***		53.1	88	92	180	0.0888889
E34M47-231E	C06	1	65.3		132	54	186	32.7097	***		-	-	-	-	-
E32M49-488E	C06		67.4063		139	45	184	48.0217	***		-	-	-	-	-
E33M54-106E	C06	1	75.7		129	58	187	26.9572	***		-	-	-	-	-
E32M47-251R	C06	1	94.6		124	63	187	19.8984	***		81.2	87	95	182	0.351648
E44M54-227R	C06		94.7		124	60	184	22.2609	***		90.5	96	81	177	1.27119
	C06		1000								-	-	-	-	-
E34M47-356E	C07	1	0		81	105	186	3.09677			-	-	-	-	-
E34M49-104R	C07	1	4.3		82	106	188	3.06383			16.1	106	74	180	5.68889	*
E35M47-202R	C07	1	4.3		81	104	185	2.85946			13.3	108	74	182	6.35165	*
E32M47-439R	C07	1	7.5		78	108	186	4.83871	*		10.6	107	75	182	5.62637	*
E41M54-244E	C07	1	10.1		77	105	182	4.30769	*		-	-	-	-	-
E34M49-228R	C07	1	11.2		77	108	185	5.19459	*		9.5	102	77	179	3.49162
E35M47-181R	C07	1	12.3		71	107	178	7.2809	**		6.99306	106	76	182	4.94505	*
E39M54-458E	C07	1	12.3		77	110	187	5.82353	*		-	-	-	-	-
E35M47-176E	C07	1	12.3		78	108	186	4.83871	*		-	-	-	-	-
E34M54-398E	C07		13.4		74	114	188	8.51064	**		-	-	-	-	-
E44M50-479E	C07	1	16		77	109	186	5.50538	*		-	-	-	-	-
E33M49-207E	C07	1	20		82	87	169	0.147929			-	-	-	-	-
E32M47-391E	C07	1	23		76	106	182	4.94505	*		-	-	-	-	-
E39M54-290R	C07	1	29.7		87	98	185	0.654054			0	101	81	182	2.1978
E35M47-173R	C07	1	30.9		87	100	187	0.903743			-2.3	103	78	181	3.45304
E34M47-236E	C07	1	52.5		97	90	187	0.262032			-	-	-	-	-
E34M47-156E	C07	1	57.9		94	92	186	0.0215054			-	-	-	-	-
E34M49-156E	C07	1	69.6		103	84	187	1.93048			-	-	-	-	-
E39M54-249R	C07	1	73.5		104	85	189	1.91005			0	95	87	182	0.351648
E44M50-339R	C07	1	76.2		106	84	190	2.54737			3.4	92	87	179	0.139665
E41M54-308E	C07	1	84.2		93	94	187	0.00534759			-	-	-	-	-
E44M50-238E	C07	1	86.8		95	94	189	0.00529101			-	-	-	-	-
E41M50-175E	C07	1	91		98	92	190	0.189474			-	-	-	-	-
E32M47-232R	C07		123.7		75	105	180	5	*		0	99	83	182	1.40659
E32M47-394R	C07	1	126		81	101	182	2.1978			2.2	99	81	180	1.8
	C07		1000								-	-	-	-	-
E33M49-194E	C08	1	0		102	80	182	2.65934			-	-	-	-	-
E34M47-180E	C08	1	2.7		105	82	187	2.82888			-	-	-	-	-
E44M50-356E	C08	1	2.7		104	82	186	2.60215			-	-	-	-	-
E33M54-269E	C08	1	2.7		104	82	186	2.60215			-	-	-	-	-
E41M50-211R	C08	1	5.9		104	85	189	1.91005			70	88	91	179	0.0502793
E33M47-091E	C08	1	5.9		101	84	185	1.56216			-	-	-	-	-
E35M54-183R	C08	1	24.4		98	88	186	0.537634			50.1	97	79	176	1.84091
E39M50-156R	C08	1	42.2		86	101	187	1.20321			32.7	91	86	177	0.141243
E32M47-402R	C08	1	44.4		87	95	182	0.351648			28.8	97	85	182	0.791209
E33M54-427R	C08	1	46		91	93	184	0.0217391			28.8	90	83	173	0.283237
E33M54-428E	C08	1	46		91	93	184	0.0217391			-	-	-	-	-
E33M49-425R	C08	1	48.1		95	92	187	0.0481283			25.56	102	79	181	2.92265
E35M54-217R	C08	1	48.1		96	93	189	0.047619			26.6	96	81	177	1.27119
E35M54-218E	C08	1	48.1		96	93	189	0.047619			-	-	-	-	-
E34M54-154E	C08	1	50.2		94	95	189	0.00529101			-	-	-	-	-
E44M54-413R	C08	1	56.4		99	80	179	2.01676			22.7	100	76	176	3.27273
E44M50-133E	C08	1	71.3		99	91	190	0.336842			-	-	-	-	-
E39M50-297R	C08	1	82		101	88	189	0.89418			0	97	82	179	1.25698
E33M49-129E	C08	1	96.9		92	93	185	0.00540541			-	-	-	-	-
E33M49-063E	C08	1	114.2		50	122	172	30.1395	***		-	-	-	-	-
	C08		1000								-	-	-	-	-
E33M49-385E	C09	1	0		73	116	189	9.78307	**		-	-	-	-	-
E33M49-084E	C09	1	3.7		77	111	188	6.14894	*		-	-	-	-	-
E34M54-161E	C09	1	10.1		80	109	189	4.44974	*		-	-	-	-	-
E32M49-445E	C09	1	11.2		76	109	185	5.88649	*		-	-	-	-	-
E34M49-087E	C09	1	12.3		77	109	186	5.50538	*		-	-	-	-	-
E39M54-176R	C09	1	13.9		80	108	188	4.17021	*		91.1	97	85	182	0.791209
E35M47-422R	C09	1	24.1		85	99	184	1.06522			84.4	99	83	182	1.40659
E35M47-424E	C09	1	24.1		87	99	186	0.774194			-	-	-	-	-
E41M50-215E	C09	1	31		95	95	190	0			-	-	-	-	-
E32M54-461E	C09		32.6		91	94	185	0.0486486			-	-	-	-	-
E32M54-346E	C09	1	33.1		93	95	188	0.0212766			-	-	-	-	-
E39M50-138E	C09	1	33.1		95	95	190	0			-	-	-	-	-
E32M54-344R	C09		34		81	98	179	1.61453			68.9	104	76	180	4.35556	*
E35M47-074R	C09	1	37.3		93	93	186	0			62	109	71	180	8.02222	**
E44M54-279E	C09		41.1		101	81	182	2.1978			-	-	-	-	-
E39M50-251E	C09	1	47.9		104	84	188	2.12766			-	-	-	-	-
E39M54-480R	C09	1	50.6		105	84	189	2.33333			50	110	72	182	7.93407	**
E33M54-283E	C09	1	50.6		104	84	188	2.12766			-	-	-	-	-
E44M54-233E	C09	1	54.1		103	82	185	2.38378			-	-	-	-	-
E34M54-233E	C09		55.3		103	83	186	2.15054			-	-	-	-	-
E34M47-124E	C09	1	55.9		102	85	187	1.54545			-	-	-	-	-
E34M47-080R	C09	1	60.7		105	82	187	2.82888			40.7	103	79	182	3.16484
E33M49-105E	C09		64.5		112	75	187	7.32086	**		-	-	-	-	-
E41M50-159R	C09	1	64.9		111	76	187	6.5508	*		34.2	91	86	177	0.141243
E41M50-308E	C09		65.5		111	79	190	5.38947	*		-	-	-	-	-
E32M47-258E	C09	1	66		109	77	186	5.50538	*		-	-	-	-	-
E32M47-259R	C09	1	66.5		108	78	186	4.83871	*		32.4	94	88	182	0.197802
E33M47-132R	C09	1	68.6		105	80	185	3.37838			31.2	92	90	182	0.021978
E34M54-066R	C09	1	69.1		105	81	186	3.09677			28.7	94	88	182	0.197802
E33M54-370R	C09	1	70.2		108	76	184	5.56522	*		27.6	91	81	172	0.581395
E41M54-179R	C09	1	84.5		100	85	185	1.21622			16.9	91	88	179	0.0502793
E39M54-438R	C09	1	94.3		105	80	185	3.37838			-	-	-	-	-
E39M54-440R	C09	1	94.3		105	80	185	3.37838			-	-	-	-	-
E39M54-442R	C09	1	94.3		105	80	185	3.37838			-	-	-	-	-
E33M47-254R	C09	1	98.1		106	79	185	3.94054	*		0	88	94	182	0.197802
E45M49-173E	C09	1	100.2		111	78	189	5.7619	*		-	-	-	-	-
E32M49-402E	C09	1	102.3		108	80	188	4.17021	*		-	-	-	-	-
E32M47-388R	C09	1	127		86	98	184	0.782609			-	-	-	-	-
	C09		1000								-	-	-	-	-
E35M54-266R	Naa	1	0		81	105	186	3.09677			0	85	90	175	0.142857
E33M49-086R	Naa	1	12.1		73	113	186	8.60215	**		15.2	85	90	175	0.142857
E39M54-076R	Naa		14.5		71	117	188	11.2553	***		22.3	83	92	175	0.462857
	Naa		1000								-	-	-	-	-
E32M54-420R	Nbb		-18.8		141	45	186	49.5484	***		0	90	86	176	0.0909091
E32M47-155R	Nbb	1	0		113	72	185	9.08649	**		0	58	124	182	23.9341	***
E33M47-273R	Nbb	1	1.6		112	74	186	7.76344	**		2.8	59	121	180	21.3556	***
	Nbb		1000								-	-	-	-	-
E33M47-084R	Ncc	1	0		102	82	184	2.17391			66.8	94	88	182	0.197802
E33M47-443R	Ncc	1	8.3		103	83	186	2.15054			76.8	100	82	182	1.78022
	Ncc		1000								-	-	-	-	-
E32M49-441R	Ndd	1	0		128	59	187	25.4599	***		-	-	-	-	-
E33M49-377R	Ndd	1	2.7		129	56	185	28.8054	***		-	-	-	-	-
E33M54-144R	Ndd	1	2.7		125	60	185	22.8378	***		-	-	-	-	-

## Sheet: S2
Table S2: Matrix of genotypes of 7,960 SNP markers mapped on the SGDH14xE map in 15 selected ISLs, parents and F1
aBackground: blue indicates recurrent parent genotype, red donor genotype, yellow heterozygote scoring and green failed scoring. bRS239-1 and RS239-2 are two replicates of the same DNA sample of 'RS239' in the SNP analysis. cIn case of failed scores in the parents parental genotypes were extrapolated from the genotypes of the F1 and the other parent or were added from a previous study where the p…
	SGDH14xE map			ISLa																Parents, F1b					Extrapolatedc
Marker	LG	Position [cM]		ER36	ER80	ER85	ER137	ER165	ER228	ER739	ER741	ER792	ER868	ER949	ER1129	ER1284	ER1321	ER1437		Express 617	RS239-1	RS239-2	F1		Express 617	RS239	Hetero-zygote Scoring
Bn-A01-p28497900	A01	0		G	G	G	G	G	G	G	G	G	G	G	G	G	G	G		G	A	A	G		G	A	R
Bn-A01-p28380414	A01	0		T	T	T	T	T	T	T	T	T	T	T	T	T	failed	T		T	C	C	failed		T	C	Y
Bn-A01-p28385501	A01	3.3868		A	A	A	A	A	A	A	A	A	A	A	A	A	G	A		A	G	G	G		A	G	R
Bn-scaff_18621_1-p183795	A01	3.3868		T	T	T	T	T	T	T	T	T	T	T	T	T	C	T		T	C	C	C		T	C	Y
Bn-A01-p28278192	A01	4.3393		A	A	A	A	A	A	A	A	A	A	A	A	A	failed	A		A	C	C	failed		A	C	M
Bn-A01-p27954294	A01	9.1572		C	C	C	C	C	C	C	C	C	C	C	C	C	C	C		C	A	A	C		C	A	M
Bn-A01-p27907422	A01	9.1572		T	T	T	T	T	T	T	T	T	T	T	T	T	T	T		T	C	C	T		T	C	Y
Bn-A01-p27796877	A01	9.6622		C	C	C	C	C	C	C	C	C	C	C	C	C	C	C		C	A	A	C		C	A	M
Bn-A01-p27722989	A01	11.1405		T	T	T	T	T	T	T	T	T	T	T	T	T	T	T		T	C	C	T		T	C	Y
Bn-scaff_16691_1-p1350013	A01	16.9026		G	G	G	G	G	G	G	G	G	G	G	G	G	A	G		G	A	A	R		G	A	R
Bn-A01-p26447438	A01	18.3315		T	T	T	T	T	T	T	T	T	T	T	T	T	T	T		T	G	G	T		T	G	K
Bn-scaff_21884_1-p720411	A01	18.3315		T	T	T	T	T	T	T	T	T	T	T	T	T	T	T		T	C	C	Y		T	C	Y
Bn-A01-p24920662	A01	21.5445		G	G	G	G	G	G	G	G	G	G	G	G	G	G	G		G	A	A	G		G	A	R
Bn-A01-p24848629	A01	21.5445		C	C	C	C	C	C	C	C	C	C	C	C	C	C	C		C	A	A	C		C	A	M
Bn-Scaffold000164-p310953	A01	21.5445		A	A	A	A	A	A	A	A	A	A	A	A	A	A	A		A	G	G	A		A	G	R
Bn-Scaffold000164-p267514	A01	21.5445		T	T	T	T	T	T	T	T	T	T	T	T	T	C	T		T	C	C	T		T	C	Y
Bn-Scaffold000164-p174512	A01	21.5445		G	G	G	G	G	G	G	G	G	G	G	G	G	A	G		G	A	A	R		G	A	R
Bn-Scaffold000164-p244754	A01	21.5445		G	G	G	G	G	G	G	G	G	G	G	G	G	G	G		G	A	A	G		G	A	R
Bn-Scaffold000164-p244631	A01	21.5445		T	T	T	T	T	T	T	T	T	T	T	T	T	T	T		T	C	C	T		T	C	Y
Bn-Scaffold000164-p244616	A01	21.5445		A	A	A	A	A	A	A	A	A	A	A	A	A	A	A		A	C	C	A		A	C	M
Bn-A01-p24707727	A01	22.0253		T	T	T	T	T	T	T	T	T	T	T	T	T	T	T		T	C	C	Y		T	C	Y
Bn-A01-p24707425	A01	22.0253		C	C	C	C	C	C	C	C	C	C	C	C	C	C	C		C	T	T	Y		C	T	Y
Bn-A01-p24706378	A01	22.0253		G	G	G	G	G	G	G	G	G	G	G	G	G	G	G		G	A	A	R		G	A	R
Bn-A01-p24705790	A01	22.0253		A	A	A	A	A	A	A	A	A	A	A	A	A	A	A		A	G	G	R		A	G	R
Bn-A01-p24646334	A01	22.0253		Y	T	T	T	Y	Y	T	T	T	T	T	T	T	C	T		T	C	C	Y		T	C	Y
Bn-A01-p24635378	A01	23.9401		K	T	T	T	K	K	T	T	T	T	T	T	T	G	T		T	G	G	K		T	G	K
Bn-A01-p24578644	A01	23.9401		A	A	A	A	A	A	A	A	A	A	A	A	A	A	A		A	G	G	R		A	G	R
Bn-A01-p24575679	A01	23.9401		A	A	A	A	A	A	A	A	A	A	A	A	A	A	A		A	G	G	R		A	G	R
Bn-A01-p24575577	A01	23.9401		T	T	T	T	T	T	T	T	T	T	T	T	T	T	T		T	C	C	Y		T	C	Y
Bn-A01-p24565311	A01	23.9401		C	C	C	C	C	C	C	C	C	C	C	C	C	C	C		C	T	T	Y		C	T	Y
Bn-A01-p24565084	A01	23.9401		A	A	A	A	A	A	A	A	A	A	A	A	A	A	A		A	G	G	R		A	G	R
Bn-A01-p23950559	A01	23.9401		C	C	C	C	C	C	C	C	C	C	C	C	C	C	C		C	A	A	M		C	A	M
Bn-A01-p24526982	A01	24.9017		G	G	G	G	G	G	G	G	G	G	G	G	G	T	G		G	T	T	K		G	T	K
Bn-A01-p24525303	A01	24.9017		R	A	A	A	failed	R	A	A	A	A	A	A	A	G	A		A	G	G	R		A	G	R
Bn-A01-p24504495	A01	25.3825		C	C	C	C	C	C	C	C	C	C	C	C	C	C	C		C	T	T	Y		C	T	Y
Bn-A01-p24425211	A01	25.3825		G	G	G	G	G	G	G	G	G	G	G	G	G	C	G		G	C	C	S		G	C	S
Bn-A01-p24416660	A01	25.3825		T	T	T	T	T	T	T	T	T	T	T	T	T	C	T		T	C	C	Y		T	C	Y
Bn-A01-p24408637	A01	25.3825		C	C	C	C	C	C	C	C	C	C	C	C	C	C	C		C	T	T	Y		C	T	Y
Bn-A01-p24390991	A01	25.3825		G	T	T	T	K	G	T	T	T	T	T	T	T	G	T		T	G	G	K		T	G	K
Bn-A01-p24369455	A01	25.3825		C	C	C	C	C	C	C	C	C	C	C	C	C	C	C		C	T	T	Y		C	T	Y
Bn-A01-p23905191	A01	26.363		A	A	A	A	A	A	A	A	A	A	A	A	A	A	A		A	G	G	R		A	G	R
Bn-A01-p23736208	A01	26.8438		G	G	G	G	G	G	G	G	G	G	G	G	G	T	G		G	T	T	K		G	T	K
Bn-A01-p23685466	A01	26.8438		M	C	C	C	M	M	C	C	C	C	C	C	C	A	C		C	A	A	M		C	A	M
Bn-A01-p23640103	A01	26.8438		A	A	A	A	A	A	A	A	A	A	A	A	A	G	A		A	G	G	R		A	G	R
Bn-A01-p23638107	A01	26.8438		Y	C	C	C	Y	Y	C	C	C	C	C	C	C	T	C		C	T	T	Y		C	T	Y
Bn-A01-p23638070	A01	26.8438		A	A	A	A	A	A	A	A	A	A	A	A	A	C	A		A	C	C	M		A	C	M
Bn-A06-p9371495	A01	26.8438		R	A	A	A	A	R	A	A	A	A	A	A	A	G	A		A	G	G	R		A	G	R
Bn-A01-p23477194	A01	26.8438		C	C	C	C	C	C	C	C	C	C	C	C	C	C	C		C	T	T	Y		C	T	Y
Bn-A01-p23473514	A01	26.8438		C	C	C	C	C	C	C	C	C	C	C	C	C	C	C		C	A	A	M		C	A	M
Bn-A01-p23472646	A01	26.8438		T	T	T	T	T	T	T	T	T	T	T	T	T	T	T		T	C	C	Y		T	C	Y
Bn-A01-p23196022	A01	26.8438		A	A	A	A	A	A	A	A	A	A	A	A	A	A	A		A	G	G	R		A	G	R
Bn-A01-p23181293	A01	26.8438		A	A	A	A	A	A	A	A	A	A	A	A	A	A	A		A	G	G	R		A	G	R
Bn-A01-p23175111	A01	26.8438		G	G	G	G	G	G	G	G	G	G	G	G	G	G	G		G	A	A	R		G	A	R
Bn-A01-p23103120	A01	26.8438		G	G	G	G	G	G	G	G	G	G	G	G	G	G	G		G	A	A	R		G	A	R
Bn-A01-p23097693	A01	26.8438		A	A	A	A	A	A	A	A	A	A	A	A	A	A	A		A	C	C	M		A	C	M
Bn-A01-p23096147	A01	26.8438		A	A	A	A	A	A	A	A	A	A	A	A	A	A	A		A	C	C	M		A	C	M
Bn-A01-p23095567	A01	26.8438		G	G	G	G	G	G	G	G	G	G	G	G	G	G	G		G	A	A	R		G	A	R
Bn-A01-p23085796	A01	26.8438		T	T	T	T	T	T	T	T	T	T	T	T	T	T	T		T	G	G	K		T	G	K
Bn-A01-p22087629	A01	28.7486		T	T	T	T	T	T	T	T	T	T	T	T	T	T	T		T	C	C	Y		T	C	Y
Bn-A01-p22051510	A01	28.7486		A	A	A	A	A	A	A	A	A	A	A	A	A	A	A		A	G	G	R		A	G	R
Bn-A01-p21969405	A01	28.7486		A	A	A	A	A	A	A	A	A	A	A	A	A	A	A		A	G	G	R		A	G	R
Bn-Scaffold016308-p77	A01	28.7486		T	T	T	T	T	T	T	T	T	T	T	T	T	T	T		T	C	C	failed		T	C	Y
Bn-A01-p21960901	A01	29.2294		G	G	G	G	G	G	G	G	G	G	G	G	G	G	G		G	T	T	K		G	T	K
Bn-A01-p21938751	A01	29.2294		T	T	T	T	T	T	T	T	T	T	T	T	T	T	T		T	A	A	W		T	A	W
Bn-A01-p21931853	A01	29.2294		A	A	A	A	A	A	A	A	A	A	A	A	A	A	A		A	G	G	R		A	G	R
Bn-A01-p21931228	A01	29.2294		T	T	T	T	T	T	T	T	T	T	T	T	T	T	T		T	A	A	W		T	A	W
Bn-A01-p21930611	A01	29.2294		T	T	T	T	T	T	T	T	T	T	T	T	T	T	T		T	C	C	Y		T	C	Y
Bn-A01-p21928531	A01	29.2294		A	A	A	A	A	A	A	A	A	A	A	A	A	A	A		A	G	G	R		A	G	R
Bn-A01-p21926431	A01	29.2294		G	G	G	G	G	G	G	G	G	G	G	G	G	G	G		G	A	A	R		G	A	R
Bn-A01-p21923141	A01	29.2294		G	G	G	G	G	G	G	G	G	G	G	G	G	G	G		G	A	A	R		G	A	R
Bn-A01-p21846342	A01	29.2294		C	C	C	C	C	C	C	C	C	C	C	C	C	C	C		C	failed	failed	failed		C	T	Y
Bn-A01-p21791128	A01	29.2294		A	A	A	A	A	A	A	A	A	A	A	A	A	A	A		A	C	C	M		A	C	M
Bn-A01-p21776155	A01	29.2294		G	G	G	G	G	G	G	G	G	G	G	G	G	G	G		G	T	T	K		G	T	K
Bn-A01-p21758046	A01	29.2294		C	C	C	C	C	C	C	C	C	C	C	C	C	C	C		C	T	T	Y		C	T	Y
Bn-A01-p21663900	A01	29.2294		C	C	C	C	C	C	C	C	C	C	C	C	C	C	C		C	A	A	M		C	A	M
Bn-A01-p21651835	A01	29.2294		T	T	T	T	T	T	T	T	T	T	T	T	T	T	T		T	C	C	Y		T	C	Y
Bn-A01-p21634646	A01	29.2294		A	A	A	A	A	A	A	A	A	A	A	A	A	A	A		A	G	G	R		A	G	R
Bn-A01-p21524150	A01	29.2294		T	T	T	T	T	T	T	T	T	T	T	T	T	T	T		T	G	G	K		T	G	K
Bn-A01-p21517353	A01	29.2294		A	A	A	A	A	A	A	A	A	A	A	A	A	A	A		A	G	G	R		A	G	R
Bn-A01-p21513096	A01	29.2294		A	A	A	A	A	A	A	A	A	A	A	A	A	A	A		A	G	G	R		A	G	R
Bn-A01-p21512663	A01	29.2294		G	G	G	G	G	G	G	G	G	G	G	G	G	G	G		G	A	A	R		G	A	R
Bn-A01-p21512514	A01	29.2294		G	G	G	G	G	G	G	G	G	G	G	G	G	G	G		G	T	T	K		G	T	K
Bn-A01-p21512266	A01	29.2294		T	T	T	T	T	T	T	T	T	T	T	T	T	T	T		T	C	C	Y		T	C	Y
Bn-A01-p21500631	A01	29.2294		T	T	T	T	T	T	T	T	T	T	T	T	T	T	T		T	G	G	K		T	G	K
Bn-A01-p21499792	A01	29.2294		A	A	A	A	A	A	A	A	A	A	A	A	A	A	A		A	G	G	R		A	G	R
Bn-A01-p21484875	A01	29.2294		A	A	A	A	A	A	A	A	A	A	A	A	A	A	A		A	G	G	R		A	G	R
Bn-A01-p21479969	A01	29.2294		G	G	G	G	G	G	G	G	G	G	G	G	G	G	G		G	A	A	R		G	A	R
Bn-A01-p22948925	A01	29.7056		G	G	G	G	G	G	G	G	G	G	G	G	G	G	G		G	A	A	R		G	A	R
Bn-A01-p22014707	A01	29.7056		G	G	G	G	G	G	G	G	G	G	G	G	G	G	G		G	A	A	failed		G	A	R
Bn-A01-p22014179	A01	29.7056		A	A	A	A	A	A	A	A	A	A	A	A	A	A	A		A	G	G	failed		A	G	R
Bn-A01-p10285074	A01	40.3393		T	T	T	T	T	T	T	T	T	T	T	T	T	T	T		T	C	C	Y		T	C	Y
Bn-A01-p10278752	A01	40.3393		T	T	T	T	T	T	T	T	T	T	T	T	T	T	T		T	C	C	Y		T	C	Y
Bn-A01-p10257919	A01	40.3393		A	A	A	A	A	A	A	A	A	A	A	A	A	A	A		A	C	C	M		A	C	M
Bn-A01-p10250255	A01	40.3393		C	C	C	C	C	C	C	C	C	C	C	C	C	C	C		C	T	T	Y		C	T	Y
Bn-A01-p10249225	A01	40.3393		G	G	G	G	G	G	G	G	G	G	G	G	G	G	G		G	T	T	K		G	T	K
Bn-A01-p10242298	A01	40.3393		C	C	C	C	C	C	C	C	C	C	C	C	C	C	C		C	T	T	Y		C	T	Y
Bn-A01-p10105499	A01	40.3393		C	C	C	C	C	C	C	C	C	C	C	C	C	C	C		C	T	T	Y		C	T	Y
Bn-scaff_15747_1-p462246	A01	40.3393		C	C	C	C	C	C	C	C	C	C	C	C	C	C	C		C	T	T	Y		C	T	Y
Bn-A01-p10693623	A01	41.301		G	failed	failed	failed	G	failed	failed	failed	failed	failed	failed	failed	failed	failed	failed		failed	A	A	R		G	A	R
Bn-A01-p10640881	A01	41.301		A	A	A	A	A	A	A	A	A	A	A	A	A	A	A		A	C	C	M		A	C	M
Bn-A01-p10297732	A01	43.3811		T	T	T	T	T	T	T	T	T	T	T	T	T	T	T		T	G	G	K		T	G	K
Bn-A01-p10268662	A01	43.3811		C	C	C	C	C	C	C	failed	C	C	C	C	C	C	failed		failed	T	T	Y		C	T	Y
Bn-A01-p10026020	A01	43.8619		A	A	A	A	A	A	A	A	A	A	A	A	A	A	A		A	G	G	R		A	G	R
Bn-A01-p10013185	A01	43.8619		T	T	T	T	T	T	T	T	T	T	T	T	T	T	T		T	C	C	Y		T	C	Y
Bn-A01-p10000230	A01	43.8619		A	A	A	A	A	A	A	A	A	A	A	A	A	A	A		A	C	C	M		A	C	M
Bn-A01-p9999485	A01	43.8619		C	C	C	C	C	C	C	C	C	C	C	C	C	C	C		C	T	T	Y		C	T	Y
Bn-A01-p9996458	A01	43.8619		A	A	A	A	A	A	A	A	A	A	A	A	A	A	A		A	G	G	R		A	G	R
Bn-A01-p9996240	A01	43.8619		C	C	C	C	C	C	C	C	C	C	C	C	C	C	C		C	T	T	Y		C	T	Y
Bn-A01-p9982115	A01	43.8619		C	C	C	C	C	C	C	C	C	C	C	C	C	C	C		C	T	T	Y		C	T	Y
Bn-A01-p9614730	A01	47.6583		G	G	G	G	G	G	G	G	G	G	G	G	G	G	G		G	A	A	R		G	A	R
Bn-A01-p9499100	A01	47.6583		G	G	G	G	G	G	G	G	G	G	G	G	G	G	G		G	A	A	R		G	A	R
Bn-A01-p9369257	A01	50.9807		A	A	A	A	A	A	A	A	A	A	A	A	A	A	A		A	G	G	R		A	G	R
Bn-A01-p9258144	A01	51.9287		T	T	T	T	T	T	T	T	T	T	T	T	T	T	T		T	G	G	K		T	G	K
Bn-A01-p9254925	A01	51.9287		G	G	G	G	G	G	G	G	G	G	G	G	G	G	G		G	T	T	K		G	T	K
Bn-A01-p7834871	A01	52.8766		T	T	T	T	T	T	T	T	T	T	T	T	T	T	T		T	A	A	W		T	A	W
Bn-A01-p7827260	A01	52.8766		T	T	T	T	T	T	T	T	T	T	T	T	T	T	T		T	C	C	Y		T	C	Y
Bn-A01-p7825044	A01	52.8766		G	G	G	G	G	G	G	G	G	G	G	G	G	G	G		G	T	T	K		G	T	K
Bn-A01-p7560785	A01	52.8766		G	G	G	G	G	G	G	G	G	G	G	G	G	G	G		G	A	A	R		G	A	R
Bn-A01-p7558345	A01	52.8766		T	T	T	T	T	T	T	T	T	T	T	T	T	T	T		T	C	C	Y		T	C	Y
Bn-scaff_17369_1-p1152675	A01	52.8766		A	A	A	A	A	A	A	A	A	A	A	A	A	A	A		A	G	G	R		A	G	R
Bn-A01-p7137897	A01	53.8291		A	A	A	A	A	A	A	A	A	A	A	A	A	A	A		A	G	G	R		A	G	R
Bn-A01-p7121832	A01	53.8291		T	T	T	T	T	T	T	T	T	T	T	T	T	T	T		T	C	C	T		T	C	Y
Bn-A01-p6801449	A01	55.2513		T	T	T	T	T	T	T	T	T	T	T	T	T	T	T		T	C	C	Y		T	C	Y
Bn-A01-p6787930	A01	55.2513		A	A	A	A	A	A	A	A	A	A	A	A	A	A	A		A	G	G	R		A	G	R
Bn-A01-p6776634	A01	55.2513		A	A	A	A	A	A	A	A	A	A	A	A	A	A	A		A	G	G	R		A	G	R
Bn-A01-p6713213	A01	55.2513		G	G	G	G	G	G	G	G	G	G	G	G	G	G	G		G	A	A	R		G	A	R
Bn-A01-p6687839	A01	55.7253		A	A	A	A	A	A	A	A	A	A	A	A	A	A	A		A	C	C	M		A	C	M
Bn-A01-p6679394	A01	55.7253		G	G	G	G	G	G	G	G	G	G	G	G	G	G	G		G	A	A	R		G	A	R
Bn-A01-p6643749	A01	55.7253		C	C	C	C	C	C	C	C	C	C	C	C	C	C	C		C	A	A	M		C	A	M
Bn-A01-p6628035	A01	55.7253		C	C	C	C	C	C	C	C	C	C	C	C	C	C	C		C	T	T	Y		C	T	Y
Bn-A01-p6188347	A01	55.7253		C	C	C	C	C	C	C	C	C	C	C	C	C	C	C		C	T	T	Y		C	T	Y
Bn-A01-p6168163	A01	55.7253		T	T	T	T	T	T	T	T	T	T	T	T	T	T	T		T	C	C	Y		T	C	Y
Bn-A01-p5944398	A01	56.6732		T	T	T	T	T	T	T	T	T	T	T	T	T	T	T		T	C	C	Y		T	C	Y
Bn-A01-p5943392	A01	56.6732		G	G	G	G	G	G	G	G	G	G	G	G	G	G	G		G	A	A	R		G	A	R
Bn-A01-p5917688	A01	56.6732		C	C	C	C	C	C	C	C	C	C	C	C	C	C	C		C	T	T	Y		C	T	Y
Bn-A01-p5762190	A01	57.1472		G	G	G	G	G	G	G	G	G	G	G	G	G	G	G		G	T	T	K		G	T	K
Bn-A01-p5737901	A01	57.1472		A	A	A	A	A	A	A	A	A	A	A	A	A	A	A		A	G	G	R		A	G	R
Bn-A01-p5732226	A01	57.1472		G	G	G	G	G	G	G	G	G	G	G	G	G	G	G		G	A	A	R		G	A	R
Bn-A01-p5730640	A01	57.1472		A	A	A	A	A	A	A	A	A	A	A	A	A	A	A		A	G	G	R		A	G	R
Bn-A01-p5718049	A01	58.1042		C	C	C	C	C	C	C	C	C	C	C	C	C	C	C		C	A	A	M		C	A	M
Bn-A01-p5715141	A01	58.1042		G	G	G	G	G	G	G	G	G	G	G	G	G	G	G		G	A	A	R		G	A	R
Bn-A01-p5711920	A01	58.1042		A	A	A	A	A	A	A	A	A	A	A	A	A	A	A		A	G	G	R		A	G	R
Bn-A01-p5699110	A01	58.1042		G	G	G	G	G	G	G	G	G	G	G	G	G	G	G		G	A	A	R		G	A	R
Bn-A01-p5601232	A01	58.1042		A	A	A	A	A	A	A	A	A	A	A	A	A	A	A		A	C	C	M		A	C	M
Bn-A01-p5599369	A01	58.1042		A	A	A	A	A	A	A	A	A	A	A	A	A	A	A		A	G	G	R		A	G	R
Bn-A01-p5595319	A01	58.1042		T	T	T	T	T	T	T	T	T	T	T	T	T	T	T		T	G	G	K		T	G	K
Bn-A01-p5590998	A01	58.1042		G	G	G	G	G	G	G	G	G	G	G	G	G	G	G		G	T	T	K		G	T	K
Bn-A01-p5587840	A01	58.1042		G	G	G	G	G	G	G	G	G	G	G	G	G	G	G		G	A	A	R		G	A	R
Bn-A01-p5586854	A01	58.1042		G	G	G	G	G	G	G	G	G	G	G	G	G	G	G		G	A	A	R		G	A	R
Bn-A01-p5586671	A01	58.1042		G	G	G	G	G	G	G	G	G	G	G	G	G	G	G		G	A	A	R		G	A	R
Bn-A01-p5586618	A01	58.1042		T	T	T	T	T	T	T	T	T	T	T	T	T	T	T		T	C	C	Y		T	C	Y
Bn-A01-p5585071	A01	58.1042		A	A	A	A	A	A	A	A	A	A	A	A	A	A	A		A	T	T	W		A	T	W
Bn-A01-p5550226	A01	58.1042		T	T	T	T	T	T	T	T	T	T	T	T	T	T	T		T	G	G	K		T	G	K
Bn-A01-p5536695	A01	58.1042		G	G	G	G	G	G	G	G	G	G	G	G	G	G	G		G	T	T	K		G	T	K
Bn-A01-p5522870	A01	58.1042		G	G	G	G	G	G	G	G	G	G	G	G	G	G	G		G	A	A	R		G	A	R
Bn-A01-p5508840	A01	58.1042		G	G	G	G	G	G	G	G	G	G	G	G	G	G	G		G	A	A	R		G	A	R
Bn-A01-p5243181	A01	58.1042		A	A	A	A	A	A	A	A	A	A	A	A	A	A	A		A	G	G	R		A	G	R
Bn-A01-p5243029	A01	58.1042		G	G	G	G	G	G	G	G	G	G	G	G	G	G	G		G	A	A	R		G	A	R
Bn-A01-p5242967	A01	58.1042		C	C	C	C	C	C	C	C	C	C	C	C	C	C	C		C	T	T	Y		C	T	Y
Bn-A01-p4612881	A01	60.0009		G	G	G	G	G	G	G	G	G	G	G	G	G	G	G		G	A	A	R		G	A	R
Bn-A01-p4600975	A01	60.0009		A	A	A	A	A	A	A	A	A	A	A	A	A	A	A		A	C	C	M		A	C	M
Bn-A01-p4116110	A01	60.0009		A	A	A	A	A	A	A	A	A	A	A	A	A	A	A		A	G	G	R		A	G	R
Bn-A01-p4087533	A01	60.0009		C	C	C	C	C	C	C	C	C	C	C	C	C	C	C		C	T	T	Y		C	T	Y
Bn-A01-p4084739	A01	60.0009		C	C	C	C	C	C	C	C	C	C	C	C	C	C	C		C	T	T	Y		C	T	Y
Bn-A01-p4084366	A01	60.0009		C	C	C	C	C	C	C	C	C	C	C	C	C	C	C		C	T	T	Y		C	T	Y
Bn-A01-p4070059	A01	60.0009		C	C	C	C	C	C	C	C	C	C	C	C	C	C	C		C	T	T	Y		C	T	Y
Bn-A01-p4041055	A01	60.0009		T	T	T	T	T	T	T	T	T	T	T	T	T	T	T		T	G	G	K		T	G	K
Bn-A05-p3429612	A01	66.2316		G	G	G	G	G	G	G	G	G	G	G	G	G	G	T		G	T	T	K		G	T	K
Bn-A01-p2634563	A01	66.2316		T	T	T	T	T	T	T	T	T	T	T	T	T	T	T		T	C	C	Y		T	C	Y
Bn-A01-p2624222	A01	66.2316		T	T	T	T	T	T	T	T	T	T	T	T	T	T	T		T	C	C	Y		T	C	Y
Bn-A01-p2575497	A01	66.2316		A	A	A	A	A	A	A	A	A	A	A	A	A	A	A		A	G	G	R		A	G	R
Bn-A01-p2574969	A01	66.2316		G	G	G	G	G	G	G	G	G	G	G	G	G	G	G		G	A	A	R		G	A	R
Bn-A01-p2538180	A01	66.2316		G	G	G	G	G	G	G	G	G	G	G	G	G	G	G		G	A	A	R		G	A	R
Bn-scaff_15838_1-p2366465	A01	68.6489		T	T	T	T	T	T	T	T	T	T	T	T	T	T	T		T	C	C	Y		T	C	Y
Bn-A01-p2329932	A01	69.1297		T	T	T	T	T	T	T	T	T	T	T	T	T	T	T		T	C	C	Y		T	C	Y
Bn-A01-p2323744	A01	69.1297		A	A	A	A	A	A	A	A	A	A	A	A	A	A	A		A	G	G	R		A	G	R
Bn-A01-p2318972	A01	70.0868		C	C	C	C	C	C	C	C	C	C	C	C	C	C	C		C	T	T	Y		C	T	Y
Bn-A01-p2094793	A01	72.0009		G	G	G	G	G	G	G	G	G	G	G	G	G	G	G		G	A	A	R		G	A	R
Bn-A01-p2069488	A01	72.0009		C	C	C	C	C	C	C	C	C	C	C	C	C	C	C		C	T	T	Y		C	T	Y
Bn-A01-p2307144	A01	72.9579		G	G	G	G	G	G	G	G	G	G	G	G	G	G	G		G	A	A	R		G	A	R
Bn-A01-p2244327	A01	72.9579		G	G	G	G	G	G	G	G	G	G	G	G	G	G	G		G	A	A	R		G	A	R
Bn-A01-p2197976	A01	72.9579		T	T	T	T	T	T	T	T	T	T	T	T	T	T	T		T	C	C	Y		T	C	Y
Bn-A01-p2004336	A01	74.4215		A	A	A	A	A	A	A	A	A	A	A	A	A	A	A		A	G	G	R		A	G	R
Bn-A01-p1993302	A01	74.4215		A	A	A	A	A	A	A	A	A	A	A	A	A	A	A		A	G	G	R		A	G	R
Bn-A01-p1966955	A01	74.4215		C	C	C	C	C	C	C	C	C	C	C	C	C	C	C		C	G	G	S		C	G	S
Bn-A01-p1951988	A01	74.4215		G	G	G	G	G	G	G	G	G	G	G	G	G	G	G		G	A	A	R		G	A	R
Bn-A01-p1152123	A01	80.7279		G	G	G	G	G	G	G	G	G	G	G	G	G	G	G		G	A	A	R		G	A	R
Bn-A01-p1150857	A01	80.7279		G	G	G	G	G	G	G	G	G	G	G	G	G	G	G		G	A	A	R		G	A	R
Bn-A01-p1145674	A01	80.7279		C	C	C	C	C	C	C	C	C	C	C	C	C	C	C		C	T	T	Y		C	T	Y
Bn-A01-p1133447	A01	80.7279		A	A	A	A	A	A	A	A	A	A	A	A	A	A	A		A	G	G	R		A	G	R
Bn-A01-p1132885	A01	80.7279		A	A	A	A	A	A	A	A	A	A	A	A	A	A	A		A	C	C	M		A	C	M
Bn-A01-p1073387	A01	81.211		T	T	T	T	T	T	T	T	T	T	T	T	T	T	T		T	C	C	T		T	C	Y
Bn-A01-p1067371	A01	81.211		G	G	G	G	G	G	G	G	G	G	G	G	G	G	G		G	T	T	K		G	T	K
Bn-A01-p1062520	A01	81.211		G	G	G	G	G	G	G	G	G	G	G	G	G	G	G		G	T	T	K		G	T	K
Bn-A01-p941792	A01	82.6607		C	C	C	C	C	C	C	C	C	C	C	C	C	C	C		C	G	G	S		C	G	S
Bn-A01-p974934	A01	83.1438		A	A	A	A	A	A	A	A	A	A	A	A	A	A	A		A	C	C	M		A	C	M
Bn-A01-p1045881	A01	83.6316		C	C	C	C	C	C	C	C	C	C	C	C	C	C	C		C	T	T	Y		C	T	Y
Bn-A01-p1026631	A01	83.6316		A	A	A	A	A	A	A	A	A	A	A	A	A	A	A		A	C	C	M		A	C	M
Bn-A01-p1012990	A01	83.6316		G	G	G	G	G	G	G	G	G	G	G	G	G	G	G		G	T	T	K		G	T	K
Bn-A01-p970103	A01	84.1147		T	T	T	T	T	T	T	T	T	T	T	T	T	T	T		T	C	C	Y		T	C	Y
Bn-A01-p968465	A01	84.1147		T	T	T	T	T	T	T	T	T	T	T	T	T	T	T		T	C	C	Y		T	C	Y
Bn-A01-p923356	A01	84.1147		C	C	C	C	C	C	C	C	C	C	C	C	C	C	C		C	T	T	Y		C	T	Y
Bn-A01-p713562	A01	87.9846		A	A	A	A	A	A	A	A	A	A	A	A	A	A	A		A	C	C	M		A	C	M
Bn-A01-p688355	A01	88.4677		T	T	T	T	T	T	T	T	T	T	T	T	T	T	T		T	C	C	Y		T	C	Y
Bn-A01-p648196	A01	88.4677		T	T	T	T	T	T	T	T	T	T	T	T	T	T	T		T	G	G	K		T	G	K
Bn-A01-p644410	A01	88.4677		T	T	T	T	T	T	T	T	T	T	T	T	T	T	T		T	C	C	Y		T	C	Y
Bn-A02-p2698217	A02	0		A	A	A	G	A	G	A	A	A	A	A	A	A	A	G		A	failed	failed	R		A	G	R
Bn-A02-p1290847	A02	0.4717		G	G	G	T	G	T	G	G	G	G	G	G	G	G	T		G	T	T	K		G	T	K
Bn-A02-p2784335	A02	2.3594		T	T	T	G	T	G	T	T	T	T	T	T	T	T	G		T	failed	failed	K		T	G	K
Bn-A02-p4183553	A02	19.4555		G	G	G	T	G	T	G	G	G	G	G	G	G	G	G		G	T	T	K		G	T	K
Bn-A02-p4201122	A02	19.4555		T	T	T	C	T	C	T	T	T	T	T	T	T	T	T		T	C	C	Y		T	C	Y
Bn-A02-p6039769	A02	26.5621		C	C	C	T	C	T	C	C	C	C	C	C	C	C	C		C	T	T	Y		C	T	Y
Bn-A02-p6099790	A02	27.9776		A	A	A	G	A	G	A	A	A	A	A	A	A	A	A		A	G	G	R		A	G	R
Bn-A02-p6147730	A02	28.9211		T	T	T	T	T	T	T	T	T	T	T	T	T	T	T		T	G	G	K		T	G	K
Bn-A02-p6147823	A02	28.9211		G	G	G	G	G	G	G	G	G	G	G	G	G	G	G		G	A	A	R		G	A	R
Bn-A02-p6164030	A02	28.9211		A	A	A	A	A	A	A	A	A	failed	A	A	A	failed	A		A	G	G	R		A	G	R
Bn-A02-p6166043	A02	28.9211		T	T	T	T	T	T	T	T	T	T	T	T	T	T	T		T	G	G	K		T	G	K
Bn-A02-p6166584	A02	28.9211		T	T	T	T	T	T	T	T	T	T	T	T	T	T	T		T	C	C	Y		T	C	Y
Bn-A02-p6202881	A02	28.9211		A	A	A	A	A	A	A	A	A	A	A	A	A	A	A		A	C	C	M		A	C	M
Bn-A02-p6203059	A02	28.9211		G	G	G	G	G	G	G	G	G	G	G	G	G	G	G		G	A	A	R		G	A	R
Bn-A02-p6206785	A02	28.9211		G	G	G	G	G	G	G	G	G	G	G	G	G	G	G		G	A	A	R		G	A	R
Bn-A02-p6209563	A02	28.9211		G	G	G	G	G	G	G	G	G	G	G	G	G	G	G		G	A	A	R		G	A	R
Bn-A02-p6244013	A02	28.9211		T	T	T	T	T	T	T	T	T	T	T	T	T	T	T		T	C	C	Y		T	C	Y
Bn-A02-p6310054	A02	28.9211		C	C	C	C	failed	C	C	C	failed	C	failed	C	C	C	C		failed	T	T	Y		C	T	Y
Bn-A02-p6315194	A02	28.9211		G	G	G	G	G	G	G	G	G	failed	failed	G	G	G	G		failed	A	A	R		G	A	R
Bn-A02-p6315978	A02	28.9211		T	T	T	T	T	T	T	T	T	T	T	T	T	T	T		T	C	C	Y		T	C	Y
Bn-A02-p24700081	A02	28.9211		A	A	A	A	A	A	A	A	A	A	A	A	A	A	A		A	C	C	A		A	C	M
Bn-scaff_16269_1-p304514	A02	29.3928		G	G	G	G	G	G	G	G	G	G	G	G	G	G	G		G	A	A	R		G	A	R
Bn-A02-p6500009	A02	29.3928		C	C	C	C	C	C	C	C	C	C	C	C	C	C	C		C	A	A	M		C	A	M
Bn-A02-p6523411	A02	29.3928		C	C	C	C	C	C	C	C	C	C	C	C	C	C	C		C	A	A	M		C	A	M
Bn-A02-p6523609	A02	29.3928		T	T	T	T	T	T	T	T	T	T	T	T	T	T	T		T	C	C	Y		T	C	Y
Bn-A02-p6555729	A02	29.8736		A	A	A	A	A	A	A	A	A	A	A	A	A	A	A		A	G	G	R		A	G	R
Bn-A02-p6576872	A02	29.8736		G	G	G	G	G	G	G	G	G	G	G	G	G	G	G		G	T	T	G		G	T	K
Bn-A02-p6578877	A02	29.8736		A	A	A	A	A	A	A	A	A	A	A	A	A	A	A		A	C	C	M		A	C	M
Bn-A02-p6615821	A02	29.8736		A	A	A	A	A	A	A	A	A	A	A	A	A	A	A		A	G	G	R		A	G	R
Bn-Scaffold009013-p209	A02	30.8171		C	C	C	C	C	C	C	C	C	C	C	C	C	C	C		C	T	T	Y		C	T	Y
Bn-scaff_16804_1-p64080	A02	30.8171		C	C	C	C	C	C	C	C	failed	failed	failed	C	failed	C	failed		failed	G	G	S		C	G	S
Bn-A02-p6689427	A02	30.8171		T	T	T	T	T	T	T	T	T	T	T	T	T	T	T		T	G	G	K		T	G	K
Bn-A02-p6697045	A02	30.8171		T	T	T	T	T	T	T	T	T	T	T	T	T	T	T		T	G	G	failed		T	G	K
Bn-A02-p6751605	A02	30.8171		T	T	T	T	T	T	T	T	T	T	T	T	T	T	T		T	C	C	Y		T	C	Y
Bn-A02-p6764001	A02	30.8171		G	G	G	G	G	G	G	G	G	G	G	G	G	G	G		G	T	T	K		G	T	K
Bn-A02-p6794013	A02	30.8171		A	A	A	A	A	A	A	A	A	A	A	A	A	A	A		A	C	C	M		A	C	M
Bn-A02-p6816192	A02	30.8171		T	T	T	T	T	T	T	T	T	T	T	T	T	T	T		T	C	C	failed		T	C	Y
Bn-A02-p6816262	A02	30.8171		G	G	G	G	G	G	G	G	G	G	G	G	G	G	G		G	T	T	K		G	T	K
Bn-A02-p6859259	A02	30.8171		A	A	A	A	A	A	A	A	A	A	A	A	A	A	A		A	G	G	R		A	G	R
Bn-A02-p6862619	A02	30.8171		G	G	G	G	G	G	G	G	G	G	G	G	G	G	G		G	A	A	R		G	A	R
Bn-A02-p6901814	A02	30.8171		G	G	G	G	G	G	G	G	G	G	G	G	G	G	G		G	T	T	K		G	T	K
Bn-A02-p6995796	A02	30.8171		T	T	T	T	T	T	T	T	T	T	T	T	T	T	T		T	C	C	Y		T	C	Y
Bn-A02-p7014257	A02	30.8171		A	A	A	A	A	A	A	A	A	A	A	A	A	A	A		A	C	C	M		A	C	M
Bn-A02-p7041297	A02	30.8171		G	G	G	G	G	G	G	G	G	G	G	G	G	G	G		G	A	A	R		G	A	R
Bn-A02-p7043311	A02	30.8171		C	C	C	C	C	C	C	C	C	C	C	C	C	C	C		C	A	A	M		C	A	M
Bn-A02-p7043901	A02	30.8171		G	G	G	G	G	G	G	G	G	G	G	G	G	G	G		G	A	A	R		G	A	R
Bn-A02-p7057571	A02	30.8171		T	T	T	T	T	T	T	T	T	T	T	T	T	T	T		T	C	C	Y		T	C	Y
Bn-A02-p7245587	A02	30.8171		G	G	G	G	G	G	G	G	G	G	G	G	G	G	G		G	A	A	A		G	A	R
Bn-A02-p7324958	A02	30.8171		A	A	A	A	A	A	A	A	A	A	A	A	A	A	A		A	C	C	M		A	C	M
Bn-A02-p7349063	A02	30.8171		A	A	A	A	A	A	A	A	A	A	A	A	A	A	A		A	C	C	M		A	C	M
Bn-A02-p7350064	A02	30.8171		A	A	A	A	A	A	A	A	A	A	A	A	A	A	A		A	G	G	R		A	G	R
Bn-A02-p7350199	A02	30.8171		G	G	G	G	G	G	G	G	G	G	G	G	G	G	G		G	A	A	R		G	A	R
Bn-A02-p7351109	A02	30.8171		C	C	C	C	C	C	C	C	C	C	C	C	C	C	C		C	T	T	Y		C	T	Y
Bn-A02-p7351619	A02	30.8171		A	A	A	A	A	A	A	A	A	A	A	A	A	A	A		A	G	G	R		A	G	R
Bn-A02-p7351746	A02	30.8171		C	C	C	C	C	C	C	C	C	C	C	C	C	C	C		C	A	A	M		C	A	M
Bn-A02-p7361744	A02	30.8171		C	C	C	C	C	C	C	C	C	C	C	C	C	C	C		C	G	G	S		C	G	S
Bn-A02-p23491463	A02	31.7606		G	G	G	G	G	G	G	G	G	G	G	G	G	G	G		G	A	A	R		G	A	R
Bn-A02-p7371108	A02	32.2323		A	A	A	A	A	A	A	A	A	A	A	A	A	A	A		A	G	G	R		A	G	R
Bn-A02-p7439205	A02	32.2323		G	G	G	G	G	G	G	G	G	G	G	G	G	G	G		G	A	A	failed		G	A	R
Bn-scaff_27180_1-p44567	A02	34.6038		T	T	T	T	T	T	T	T	T	T	T	T	T	T	T		T	G	G	T		T	G	K
Bn-scaff_15712_5-p355840	A02	34.6038		A	A	A	A	A	A	A	A	A	A	A	A	A	A	A		A	G	G	R		A	G	R
Bn-A02-p7453258	A02	34.6038		G	G	G	G	G	G	G	G	G	G	G	G	G	G	G		G	A	A	R		G	A	R
Bn-A02-p7464840	A02	34.6038		A	A	A	A	A	A	A	A	A	A	A	A	A	A	A		A	G	G	R		A	G	R
Bn-A02-p7498192	A02	34.6038		T	T	T	T	T	T	T	T	T	T	T	T	T	T	T		T	C	C	Y		T	C	Y
Bn-A02-p7510882	A02	34.6038		T	T	T	T	T	T	T	T	T	T	T	T	T	T	T		T	C	C	Y		T	C	Y
Bn-A02-p7520783	A02	34.6038		T	T	T	T	T	T	T	T	T	T	T	T	T	T	T		T	C	C	failed		T	C	Y
Bn-A02-p7575736	A02	34.6038		C	C	C	C	C	C	C	C	C	C	C	C	C	C	C		C	A	A	M		C	A	M
Bn-A02-p7595911	A02	34.6038		A	A	A	A	A	A	A	A	A	A	A	A	A	A	A		A	C	C	M		A	C	M
Bn-A02-p7736604	A02	34.6038		C	C	C	C	C	C	C	C	C	C	C	C	C	C	C		C	T	T	Y		C	T	Y
Bn-A02-p7738248	A02	34.6038		A	A	A	A	A	A	A	A	A	A	A	A	A	A	A		A	G	G	R		A	G	R
Bn-A02-p7775332	A02	34.6038		G	G	G	G	G	G	G	G	G	G	G	G	G	G	G		G	A	A	R		G	A	R
Bn-A02-p7788840	A02	34.6038		C	C	C	C	C	C	C	C	C	C	C	C	C	C	C		C	T	T	Y		C	T	Y
Bn-A02-p7848143	A02	34.6038		A	A	A	A	A	A	A	A	A	A	A	A	A	A	A		A	G	G	R		A	G	R
Bn-A02-p7853194	A02	34.6038		T	T	T	T	T	T	T	T	T	T	T	T	T	T	T		T	C	C	Y		T	C	Y
Bn-A02-p7892272	A02	36.9744		A	A	A	A	A	A	A	A	A	A	A	A	A	A	A		A	G	G	R		A	G	R
Bn-A02-p7896923	A02	36.9744		A	A	A	A	A	A	A	A	A	A	A	A	A	A	A		A	G	G	R		A	G	R
Bn-A02-p7970283	A02	36.9744		T	T	T	T	T	T	T	T	T	T	T	T	T	T	T		T	G	G	K		T	G	K
Bn-A02-p7976278	A02	36.9744		T	T	T	T	T	T	T	T	T	T	T	T	T	T	T		T	C	C	Y		T	C	Y
Bn-A02-p8090196	A02	36.9744		C	C	C	C	C	C	C	C	C	C	C	C	C	C	C		C	A	A	M		C	A	M
Bn-A02-p8111245	A02	36.9744		C	C	C	C	failed	C	C	C	C	C	C	C	C	C	C		C	T	T	Y		C	T	Y
Bn-A02-p8160522	A02	36.9744		A	A	A	A	A	A	A	A	A	A	A	A	A	A	A		A	G	G	R		A	G	R
Bn-A02-p8251258	A02	38.8683		T	T	T	T	T	T	T	T	T	T	T	T	T	T	T		T	G	G	K		T	G	K
Bn-A02-p8297807	A02	38.8683		T	T	T	T	T	T	T	T	T	T	T	T	T	T	T		T	C	C	Y		T	C	Y
Bn-A02-p8313782	A02	38.8683		A	A	A	A	A	A	A	A	A	A	A	A	A	A	A		A	G	G	R		A	G	R
Bn-A02-p8324359	A02	38.8683		G	G	G	G	G	G	G	G	G	G	G	G	G	G	G		G	A	A	R		G	A	R
Bn-A02-p8338189	A02	38.8683		C	C	C	C	C	C	C	C	C	C	C	C	C	C	C		C	T	T	Y		C	T	Y
Bn-A02-p8412911	A02	39.34		A	A	A	A	A	A	A	A	A	A	A	A	A	A	A		A	G	G	R		A	G	R
Bn-A02-p8466214	A02	39.8117		A	A	A	A	A	A	A	A	A	A	A	A	A	A	A		A	G	G	R		A	G	R
Bn-A02-p8472166	A02	39.8117		A	A	A	A	A	A	A	A	A	A	A	A	A	A	A		A	G	G	R		A	G	R
Bn-A02-p8473119	A02	39.8117		T	T	T	T	T	T	T	T	T	T	T	T	T	T	T		T	C	C	Y		T	C	Y
Bn-A02-p8501267	A02	39.8117		A	A	A	A	A	A	A	A	A	A	A	A	A	A	A		A	G	G	R		A	G	R
Bn-A02-p8513186	A02	39.8117		T	T	T	T	T	T	T	T	T	T	T	T	T	T	T		T	C	C	Y		T	C	Y
Bn-A02-p8527757	A02	39.8117		C	C	C	C	C	C	C	C	C	C	C	C	C	C	C		C	T	T	T		C	T	Y
Bn-A02-p8530142	A02	39.8117		A	A	A	A	A	A	A	A	A	A	A	A	A	A	A		A	C	C	M		A	C	M
Bn-A02-p8538437	A02	39.8117		G	G	G	G	G	G	G	G	G	G	G	G	G	G	G		G	T	T	K		G	T	K
Bn-A02-p8541841	A02	39.8117		T	T	T	T	T	T	T	T	T	T	T	T	T	T	T		T	C	C	C		T	C	Y
Bn-A02-p8549373	A02	39.8117		T	T	T	T	T	T	T	T	T	T	T	T	T	T	T		T	C	C	Y		T	C	Y
Bn-A02-p8549867	A02	39.8117		C	C	C	C	C	C	C	C	C	C	C	C	C	C	C		C	A	A	M		C	A	M
Bn-scaff_20942_1-p446103	A02	40.2856		T	T	T	T	T	T	T	T	T	T	T	T	T	T	T		T	C	C	Y		T	C	Y
Bn-scaff_20942_1-p526744	A02	40.2856		T	T	T	T	T	T	T	T	T	T	T	T	T	T	T		T	C	C	Y		T	C	Y
Bn-scaff_20942_1-p655677	A02	40.2856		G	G	G	G	G	G	G	G	G	G	G	G	G	G	G		G	A	A	R		G	A	R
Bn-A02-p8559435	A02	40.2856		G	G	G	G	G	G	G	G	G	G	G	G	G	G	G		G	A	A	R		G	A	R
Bn-A02-p8560119	A02	40.2856		A	A	A	A	A	A	A	A	A	A	A	A	A	A	A		A	G	G	R		A	G	R
Bn-A02-p8561027	A02	40.2856		A	A	A	A	A	A	A	A	A	A	A	A	A	A	A		A	G	G	R		A	G	R
Bn-A02-p8570729	A02	40.2856		T	T	T	T	T	T	T	T	T	T	T	T	T	T	T		T	C	failed	Y		T	C	Y
Bn-A02-p8571485	A02	40.2856		A	A	A	A	A	A	A	A	A	A	A	A	A	A	A		A	G	G	R		A	G	R
Bn-A02-p8571577	A02	40.2856		C	C	C	C	C	C	C	C	C	C	C	C	C	C	C		C	T	T	Y		C	T	Y
Bn-A02-p8575325	A02	40.2856		C	C	C	C	C	C	C	C	C	C	C	C	C	C	C		C	A	A	M		C	A	M
Bn-A02-p8633119	A02	40.2856		T	T	T	T	T	T	T	T	T	T	T	T	T	T	T		T	C	C	Y		T	C	Y
Bn-A02-p8634642	A02	40.2856		G	G	G	G	G	G	G	G	G	G	G	G	G	G	G		G	T	T	K		G	T	K
Bn-A02-p8637915	A02	40.2856		C	C	C	C	C	C	C	C	C	C	C	C	C	C	C		C	A	A	M		C	A	M
Bn-A02-p8660632	A02	40.2856		G	G	G	G	G	G	G	G	G	G	G	G	G	G	G		G	A	A	R		G	A	R
Bn-A02-p8663297	A02	40.2856		C	C	C	C	C	C	C	C	C	C	C	C	C	C	C		C	T	T	Y		C	T	Y
Bn-A02-p8678600	A02	40.2856		G	G	G	G	G	G	G	G	G	G	G	G	G	G	G		G	A	A	R		G	A	R
Bn-A02-p8682290	A02	40.2856		T	T	T	T	T	T	T	T	T	T	T	T	T	T	T		T	C	C	Y		T	C	Y
Bn-A02-p8702373	A02	40.2856		G	G	G	G	G	G	G	G	G	G	G	G	G	G	G		G	A	A	R		G	A	R
Bn-A02-p8703446	A02	40.2856		A	A	A	A	A	A	A	A	A	A	A	A	A	A	A		A	G	G	R		A	G	R
Bn-A02-p8724443	A02	40.2856		C	C	C	C	C	C	C	C	C	C	C	C	C	C	C		C	A	A	M		C	A	M
Bn-A02-p8747010	A02	40.2856		T	T	T	T	T	T	T	T	T	T	T	T	T	T	T		T	G	G	K		T	G	K
Bn-A02-p8777846	A02	40.2856		T	T	T	T	T	T	T	T	T	T	T	T	T	T	T		T	G	G	K		T	G	K
Bn-A02-p8833760	A02	40.7618		A	A	A	A	A	A	A	A	A	A	A	A	A	A	A		A	G	G	R		A	G	R
Bn-A02-p8834915	A02	40.7618		A	A	A	A	A	A	A	A	A	A	A	A	A	A	A		A	G	G	R		A	G	R
Bn-A02-p8836098	A02	40.7618		C	C	C	C	C	C	C	C	C	C	C	C	C	C	C		C	T	T	Y		C	T	Y
Bn-A02-p8915005	A02	40.7618		T	T	T	T	T	T	T	T	T	T	T	T	T	T	T		T	C	C	Y		T	C	Y
Bn-A02-p8924447	A02	40.7618		A	A	A	A	A	A	A	A	A	A	A	A	A	A	A		A	C	C	M		A	C	M
Bn-A02-p8925092	A02	40.7618		C	C	C	C	C	C	C	C	C	C	C	C	C	C	C		C	T	T	Y		C	T	Y
Bn-scaff_20942_1-p384718	A02	41.2358		G	G	G	G	G	G	G	G	G	G	G	G	G	G	G		G	T	T	K		G	T	K
Bn-scaff_20942_1-p695512	A02	41.2358		G	G	G	G	G	G	G	G	G	G	G	G	G	G	G		G	T	T	T		G	T	K
Bn-A02-p8660234	A02	41.2358		T	T	T	T	T	T	T	T	T	T	T	T	T	T	T		T	C	C	Y		T	C	Y
Bn-A02-p8726802	A02	41.2358		G	G	G	G	G	G	G	G	G	G	G	G	G	G	G		G	T	T	K		G	T	K
Bn-A02-p8735305	A02	41.2358		A	A	A	A	A	A	A	A	A	A	A	A	A	A	A		A	C	C	M		A	C	M
Bn-A02-p8799151	A02	41.2358		C	C	C	C	C	C	C	C	C	C	C	C	C	C	C		C	T	T	Y		C	T	Y
Bn-A02-p8802671	A02	41.2358		C	C	C	C	C	C	C	C	C	C	C	C	C	C	C		C	T	T	Y		C	T	Y
Bn-A02-p8804225	A02	41.2358		A	A	A	A	A	A	A	A	A	A	A	A	A	A	A		A	C	C	M		A	C	M
Bn-A02-p8827347	A02	41.2358		G	G	G	G	G	G	G	G	G	G	G	G	G	G	G		G	A	A	R		G	A	R
Bn-A02-p9006677	A02	42.658		T	T	T	T	T	T	T	T	T	T	T	T	T	T	T		T	C	C	Y		T	C	Y
Bn-A02-p9140734	A02	42.658		A	A	A	A	A	A	A	A	A	A	A	A	A	A	A		A	G	G	G		A	G	R
Bn-A02-p9160227	A02	42.658		C	C	C	C	C	C	C	C	C	C	C	C	C	C	C		C	A	A	A		C	A	M
Bn-A02-p9161498	A02	42.658		C	C	C	C	C	C	C	C	C	C	C	C	C	C	C		C	T	T	Y		C	T	Y
Bn-A02-p9195997	A02	42.658		A	A	A	A	A	A	A	A	A	A	A	A	A	A	A		A	G	G	G		A	G	R
Bn-Scaffold013964-p106	A02	43.1388		A	A	A	A	A	A	A	A	A	A	A	A	A	A	A		A	G	G	failed		A	G	R
Bn-A02-p9231115	A02	44.1004		A	A	A	A	A	A	A	A	A	A	A	A	A	A	A		A	G	G	R		A	G	R
Bn-A02-p9242308	A02	44.1004		T	T	T	T	T	T	T	T	T	T	T	T	T	T	T		T	C	C	Y		T	C	Y
Bn-A02-p9246552	A02	44.1004		G	G	G	G	G	G	G	G	G	G	G	G	G	G	G		G	A	A	R		G	A	R
Bn-A02-p9259325	A02	44.1004		A	A	A	A	A	A	A	A	A	A	A	A	A	A	A		A	C	C	M		A	C	M
Bn-A02-p9339514	A02	44.5721		G	G	G	G	G	G	G	G	G	G	G	G	G	G	G		G	A	A	R		G	A	R
Bn-A02-p9420837	A02	45.5156		G	G	G	G	G	G	G	G	G	G	G	G	G	G	G		G	T	T	K		G	T	K
Bn-A02-p9371633	A02	45.9873		C	C	C	C	C	C	C	C	C	C	C	C	C	C	C		C	T	T	Y		C	T	Y
Bn-A02-p9371841	A02	45.9873		A	A	A	A	A	A	A	A	A	A	A	A	A	A	A		A	G	G	R		A	G	R
Bn-A02-p9396655	A02	45.9873		A	A	A	A	A	A	A	A	A	A	A	A	A	A	A		A	G	G	R		A	G	R
Bn-A02-p9408651	A02	45.9873		T	T	T	T	T	T	T	T	T	T	T	T	T	T	T		T	G	G	failed		T	G	K
Bn-A02-p9480465	A02	47.4027		G	G	G	G	G	G	G	G	G	G	G	G	G	G	G		G	A	A	A		G	A	R
Bn-A02-p9526960	A02	47.8745		G	G	G	G	G	G	G	G	G	G	G	G	G	G	G		G	A	A	R		G	A	R
Bn-A02-p9560736	A02	47.8745		A	A	A	A	A	A	A	A	A	A	A	A	A	A	A		A	G	G	R		A	G	R
Bn-A02-p10019636	A02	47.8745		C	C	C	C	C	C	C	C	C	C	C	C	C	C	C		C	T	T	Y		C	T	Y
Bn-A02-p10020231	A02	47.8745		T	T	T	T	T	T	T	T	T	T	T	T	T	T	T		T	C	C	Y		T	C	Y
Bn-A02-p10067386	A02	47.8745		T	T	T	T	T	T	T	T	T	T	T	T	T	T	T		T	C	C	Y		T	C	Y
Bn-A02-p10105701	A02	47.8745		A	A	A	A	A	A	A	A	A	A	A	A	A	A	A		A	C	C	M		A	C	M
Bn-A02-p10107504	A02	47.8745		T	T	T	T	T	T	T	T	T	T	T	T	T	T	T		T	C	C	Y		T	C	Y
Bn-A02-p10129605	A02	47.8745		G	G	G	G	G	G	G	G	G	G	G	G	G	G	G		G	A	A	R		G	A	R
Bn-scaff_17807_1-p98331	A02	48.3462		A	A	A	A	A	A	A	A	A	A	A	A	A	A	A		A	G	G	failed		A	G	R
Bn-A02-p9625502	A02	48.3462		G	G	G	G	G	G	G	G	G	G	G	G	G	G	G		G	T	T	K		G	T	K
Bn-A02-p9636219	A02	48.3462		T	T	T	T	T	T	T	T	T	T	T	T	T	T	T		T	C	C	Y		T	C	Y
Bn-A02-p9684927	A02	48.3462		C	C	C	C	C	C	C	C	C	C	C	C	C	C	C		C	T	T	Y		C	T	Y
Bn-A02-p9778318	A02	48.3462		A	A	A	A	A	A	A	A	A	A	A	A	A	A	A		A	C	C	M		A	C	M
Bn-A02-p9891733	A02	48.3462		G	G	G	G	G	G	G	G	G	G	G	G	G	G	G		G	A	A	R		G	A	R
Bn-A02-p9566560	A02	48.8269		T	T	T	T	T	T	T	T	T	T	T	T	T	T	T		T	C	C	Y		T	C	Y
Bn-A02-p9706613	A02	48.8269		T	T	T	T	T	T	T	T	T	T	T	T	T	T	T		T	C	C	Y		T	C	Y
Bn-A02-p9707309	A02	48.8269		C	C	C	C	C	C	C	C	C	C	C	C	C	C	C		C	T	T	Y		C	T	Y
Bn-A02-p10078171	A02	48.8269		A	A	A	A	A	A	A	A	A	A	A	A	A	A	A		A	G	G	R		A	G	R
Bn-A02-p10110769	A02	48.8269		T	T	T	T	T	T	T	T	T	T	T	T	T	T	T		T	C	C	Y		T	C	Y
Bn-A02-p10227986	A02	49.2987		G	G	G	G	G	G	G	G	G	G	G	G	G	G	G		G	A	A	R		G	A	R
Bn-A02-p10231298	A02	49.2987		T	T	T	T	T	T	T	T	T	T	T	T	T	T	T		T	G	G	K		T	G	K
Bn-A02-p10325260	A02	49.2987		A	A	A	A	A	A	A	A	A	A	A	A	A	A	A		A	C	C	M		A	C	M
Bn-A02-p10700544	A02	49.7771		T	T	T	T	T	T	T	T	T	T	T	T	T	T	T		T	C	C	Y		T	C	Y
Bn-A02-p11842725	A02	52.6931		C	C	failed	failed	C	C	C	failed	T	C	C	C	T	failed	failed		failed	T	T	Y		C	T	Y
Bn-A02-p11936177	A02	52.6931		T	T	T	T	T	T	T	T	C	T	T	T	C	T	T		T	C	C	Y		T	C	Y
Bn-A02-p12524852	A02	52.6931		T	T	T	T	T	T	T	T	C	T	T	T	C	T	T		T	C	C	C		T	C	Y
Bn-A02-p12681247	A02	52.6931		C	C	C	C	C	C	C	C	A	C	C	C	A	C	C		C	A	A	A		C	A	M
Bn-A02-p12739678	A02	52.6931		G	G	G	G	G	G	G	G	A	G	G	G	A	G	G		G	A	A	R		G	A	R
Bn-A02-p12756887	A02	52.6931		G	G	G	G	G	G	G	G	A	G	G	G	A	G	G		G	A	A	R		G	A	R
Bn-A02-p12939509	A02	52.6931		A	A	A	A	A	A	A	A	G	A	A	A	G	A	A		A	G	G	failed		A	G	R
Bn-A02-p11789023	A02	53.1648		C	C	C	C	C	C	C	C	T	C	C	C	T	C	C		C	T	T	Y		C	T	Y
Bn-A02-p13197154	A02	53.1648		T	T	T	T	T	T	T	T	C	T	T	T	C	T	T		T	C	C	Y		T	C	Y
Bn-A02-p13212386	A02	53.1648		C	C	C	C	C	C	C	C	T	C	C	C	T	C	C		C	T	T	Y		C	T	Y
Bn-A02-p11772983	A02	53.6365		G	G	G	G	G	G	G	G	A	G	G	G	A	G	G		G	A	A	R		G	A	R
Bn-A02-p11346389	A02	53.6365		A	A	A	A	A	A	A	A	A	A	A	A	A	A	A		A	G	G	R		A	G	R
Bn-A02-p11365167	A02	53.6365		C	C	C	C	C	C	C	C	C	C	C	C	C	C	C		C	A	A	M		C	A	M
Bn-A02-p11439590	A02	53.6365		A	A	A	A	A	A	A	A	A	A	A	A	A	A	A		A	G	G	R		A	G	R
Bn-A02-p11440895	A02	53.6365		C	C	C	C	C	C	C	C	C	C	C	C	C	C	C		C	A	A	M		C	A	M
Bn-A02-p11441711	A02	53.6365		G	G	G	G	G	G	G	G	G	G	G	G	G	G	G		G	T	T	K		G	T	K
Bn-A02-p11450032	A02	53.6365		C	C	C	C	C	C	C	C	C	C	C	C	C	C	C		C	T	T	Y		C	T	Y
Bn-A02-p11450463	A02	53.6365		T	T	T	T	T	T	T	T	T	T	T	T	T	T	T		T	G	G	K		T	G	K
Bn-A02-p11451261	A02	53.6365		T	T	T	T	T	T	T	T	T	T	T	T	T	T	T		T	C	C	Y		T	C	Y
Bn-A02-p11463288	A02	53.6365		T	T	T	T	T	T	T	T	T	T	T	T	T	T	T		T	C	C	Y		T	C	Y
Bn-A02-p11479169	A02	53.6365		G	G	G	G	G	G	G	G	G	G	G	G	G	G	G		G	T	T	T		G	T	K
Bn-A02-p11492320	A02	53.6365		C	C	C	C	C	C	C	C	C	C	C	C	C	C	C		C	T	T	Y		C	T	Y
Bn-scaff_27039_1-p511722	A02	55.5304		T	T	T	T	T	T	T	T	T	T	T	T	T	T	T		T	G	failed	K		T	G	K
Bn-scaff_15838_3-p613154	A02	55.5304		A	A	A	A	A	A	A	A	A	A	A	A	A	A	A		A	G	G	R		A	G	R
Bn-A02-p10790263	A02	55.5304		A	A	A	A	A	A	A	A	A	A	A	A	A	A	A		A	C	C	M		A	C	M
Bn-A02-p10793326	A02	55.5304		A	A	A	A	A	A	A	A	A	A	A	A	A	A	A		A	C	C	M		A	C	M
Bn-A02-p10796462	A02	55.5304		T	T	T	T	T	T	T	T	T	T	T	T	T	T	T		T	C	C	Y		T	C	Y
Bn-A02-p10806477	A02	55.5304		T	T	T	T	T	T	T	T	T	T	T	T	T	T	T		T	C	C	failed		T	C	Y
Bn-A02-p10811918	A02	55.5304		G	G	G	G	G	G	G	G	G	G	G	G	G	G	G		G	T	T	K		G	T	K
Bn-A02-p10815969	A02	55.5304		T	T	T	T	T	T	T	T	T	T	T	T	T	T	T		T	G	G	K		T	G	K
Bn-A02-p10818801	A02	55.5304		T	T	T	T	T	T	T	T	T	T	T	T	T	T	T		T	C	C	Y		T	C	Y
Bn-A02-p10822102	A02	55.5304		T	T	T	T	T	T	T	T	T	T	T	T	T	T	T		T	C	C	Y		T	C	Y
Bn-A02-p10839131	A02	55.5304		G	G	G	G	G	G	G	G	G	G	G	G	G	G	G		G	A	A	R		G	A	R
Bn-A02-p10850012	A02	55.5304		C	C	C	C	C	C	C	C	C	C	C	C	C	C	C		C	A	A	M		C	A	M
Bn-A02-p10850323	A02	55.5304		C	C	C	C	C	C	C	C	C	C	C	C	C	C	C		C	A	A	M		C	A	M
Bn-A02-p10857857	A02	55.5304		C	C	C	C	C	C	C	C	C	C	C	C	C	C	C		C	T	T	Y		C	T	Y
Bn-A02-p10861090	A02	55.5304		T	T	T	T	T	T	T	T	T	T	T	T	T	T	T		T	G	G	K		T	G	K
Bn-A02-p10866642	A02	55.5304		C	C	C	C	C	C	C	C	C	C	C	C	C	C	C		C	A	A	M		C	A	M
Bn-A02-p10895698	A02	55.5304		A	A	A	A	A	A	A	A	A	A	A	A	A	A	A		A	C	C	M		A	C	M
Bn-A02-p10906851	A02	55.5304		G	G	G	G	G	G	G	G	G	G	G	G	G	G	G		G	A	A	R		G	A	R
Bn-A02-p10930249	A02	55.5304		A	A	A	A	A	A	A	A	A	A	A	A	A	A	A		A	G	G	R		A	G	R
Bn-A02-p10949322	A02	55.5304		C	C	C	C	C	C	C	C	C	C	C	C	C	C	C		C	T	T	Y		C	T	Y
Bn-A02-p10983922	A02	55.5304		T	T	T	T	T	T	T	T	T	T	T	T	T	T	T		T	C	C	C		T	C	Y
Bn-A02-p11062457	A02	55.5304		G	G	G	G	G	G	G	G	G	G	G	G	G	G	G		G	A	A	R		G	A	R
Bn-A02-p11160726	A02	55.5304		A	A	A	A	A	A	A	A	A	A	A	A	A	A	A		A	G	G	R		A	G	R
Bn-A02-p11170230	A02	55.5304		A	A	A	A	A	A	A	A	A	A	A	A	A	A	A		A	C	C	M		A	C	M
Bn-A01-p16630613	A02	55.5304		A	A	A	A	A	A	A	A	A	A	A	A	A	A	A		A	G	G	R		A	G	R
Bn-scaff_16565_1-p221080	A02	56.4739		G	G	G	G	G	G	G	G	G	G	G	G	G	G	G		G	A	A	R		G	A	R
Bn-A02-p10289331	A02	56.4739		A	A	A	A	A	A	A	A	A	A	A	A	A	A	A		A	G	G	R		A	G	R
Bn-A02-p10323998	A02	56.4739		G	G	G	G	G	G	G	G	G	G	G	G	G	G	G		G	A	A	R		G	A	R
Bn-A02-p10396907	A02	56.4739		C	C	C	C	C	C	C	C	C	C	C	C	C	C	C		C	T	T	Y		C	T	Y
Bn-A02-p10444138	A02	56.4739		A	A	A	A	A	A	A	A	A	A	A	A	A	A	A		A	G	G	R		A	G	R
Bn-A02-p10781906	A02	57.4175		T	T	T	T	T	T	T	T	T	T	T	T	T	T	T		T	C	C	Y		T	C	Y
Bn-scaff_15838_3-p256767	A02	57.8892		A	A	A	A	A	A	A	A	A	A	A	A	A	A	A		A	G	G	G		A	G	R
Bn-A02-p11291606	A02	57.8892		C	C	C	C	C	C	C	C	C	C	C	C	C	C	C		C	T	T	Y		C	T	Y
Bn-A02-p11293986	A02	57.8892		A	A	A	A	A	A	A	A	A	A	A	A	A	A	A		A	G	G	G		A	G	R
Bn-A02-p11415015	A02	58.8327		T	T	T	T	T	T	T	T	T	T	T	T	T	T	T		T	C	C	Y		T	C	Y
Bn-scaff_20979_1-p81081	A02	58.8327		C	C	C	C	C	C	C	C	T	C	C	C	T	C	C		C	T	T	T		C	T	Y
Bn-scaff_20979_1-p83011	A02	58.8327		G	G	G	G	G	G	G	G	A	G	failed	G	A	G	G		G	A	A	R		G	A	R
Bn-A02-p11513420	A02	58.8327		T	T	T	T	T	T	T	T	C	T	T	T	C	T	T		T	C	C	Y		T	C	Y
Bn-A02-p11517785	A02	58.8327		T	T	T	T	T	T	T	T	G	T	T	T	G	T	T		T	G	G	K		T	G	K
Bn-A02-p11521800	A02	58.8327		G	G	G	G	G	G	G	G	T	G	G	G	T	G	G		G	T	T	K		G	T	K
Bn-A02-p11535570	A02	58.8327		T	T	T	T	T	T	T	T	C	T	T	T	C	T	T		T	C	C	C		T	C	Y
Bn-A02-p11585751	A02	58.8327		C	C	C	C	C	C	C	C	G	C	C	C	G	C	C		C	G	G	S		C	G	S
Bn-A02-p11616676	A02	58.8327		A	A	A	A	A	A	A	A	G	A	A	A	G	A	A		A	G	G	R		A	G	R
Bn-A02-p11646535	A02	58.8327		C	C	C	C	C	C	C	C	T	C	C	C	T	C	C		C	T	T	Y		C	T	Y
Bn-A02-p11648522	A02	58.8327		C	C	C	C	C	C	C	C	A	C	C	C	A	C	C		C	A	A	M		C	A	M
Bn-A02-p11660867	A02	58.8327		C	C	C	C	C	C	C	C	A	C	C	C	A	C	C		C	A	A	M		C	A	M
Bn-A02-p11682974	A02	58.8327		T	T	T	T	T	T	T	T	C	T	T	T	C	T	T		T	C	C	Y		T	C	Y
Bn-A02-p11683024	A02	58.8327		C	C	C	C	C	C	C	C	A	C	C	C	A	C	C		C	A	A	M		C	A	M
Bn-A02-p11683481	A02	58.8327		T	T	T	T	T	T	T	T	C	T	T	T	C	T	T		T	C	C	Y		T	C	Y
Bn-A02-p11723698	A02	58.8327		C	C	C	C	C	C	C	C	T	C	C	C	T	C	C		C	T	T	Y		C	T	Y
Bn-A02-p11737945	A02	58.8327		T	T	T	T	T	T	T	T	C	T	T	T	C	T	T		T	C	C	Y		T	C	Y
Bn-A02-p11738896	A02	58.8327		T	T	T	T	T	T	T	T	C	T	T	T	C	T	T		T	C	C	Y		T	C	Y
Bn-scaff_20735_1-p10055	A02	59.3044		C	C	C	C	C	C	C	C	T	C	C	C	T	C	C		C	T	T	Y		C	T	Y
Bn-scaff_24047_1-p23400	A02	59.3044		A	A	A	A	A	A	A	A	C	A	A	A	C	A	A		A	C	C	C		A	C	M
Bn-scaff_17079_1-p102621	A02	59.3044		T	T	T	T	T	T	T	T	C	T	T	T	C	T	T		T	C	C	C		T	C	Y
Bn-scaff_19661_1-p174542	A02	59.3044		T	T	T	T	T	T	T	T	C	T	T	T	C	T	T		T	C	C	C		T	C	Y
Bn-scaff_23108_1-p362932	A02	59.3044		G	G	G	G	G	G	G	G	A	G	G	G	A	G	G		G	A	A	R		G	A	R
Bn-A02-p11786572	A02	59.3044		T	T	T	T	T	T	T	T	C	T	T	T	C	T	T		T	C	C	Y		T	C	Y
Bn-A02-p11847986	A02	59.3044		G	G	G	G	G	G	G	G	A	G	G	G	A	G	G		G	A	A	R		G	A	R
Bn-A02-p11849571	A02	59.3044		A	A	A	A	A	A	A	A	G	A	A	A	G	A	A		A	G	G	R		A	G	R
Bn-A02-p11859430	A02	59.3044		T	T	T	T	T	T	T	T	G	T	T	T	G	T	T		T	G	G	failed		T	G	K
Bn-A02-p11960741	A02	59.3044		T	T	T	T	T	T	T	T	C	T	T	T	C	T	T		T	C	C	Y		T	C	Y
Bn-A02-p11994999	A02	59.3044		A	A	A	A	A	A	A	A	C	A	A	A	C	A	A		A	C	C	M		A	C	M
Bn-A02-p12003217	A02	59.3044		C	C	C	C	C	C	C	C	T	C	C	C	T	C	C		C	T	T	Y		C	T	Y
Bn-A02-p12157799	A02	59.3044		A	A	A	A	A	A	A	A	G	A	A	A	G	A	A		A	G	G	R		A	G	R
Bn-A02-p12164268	A02	59.3044		G	G	G	G	G	G	G	G	A	G	G	G	A	G	G		G	A	A	R		G	A	R
Bn-A02-p12179579	A02	59.3044		A	A	A	A	A	A	A	A	G	A	A	A	G	A	A		A	G	G	R		A	G	R
Bn-A02-p12192921	A02	59.3044		G	G	G	G	G	G	G	G	A	G	G	G	A	G	G		G	A	A	R		G	A	R
Bn-A02-p12198897	A02	59.3044		T	T	T	T	T	T	T	T	G	T	T	T	G	T	T		T	G	G	K		T	G	K
Bn-A02-p12219666	A02	59.3044		G	G	G	G	G	G	G	G	A	G	G	G	A	G	G		G	A	A	R		G	A	R
Bn-A02-p12220436	A02	59.3044		A	A	A	A	A	A	A	A	G	A	A	A	G	A	A		A	G	G	R		A	G	R
Bn-A02-p12293388	A02	59.3044		A	A	A	A	A	A	A	A	C	A	A	A	C	A	A		A	C	C	M		A	C	M
Bn-A02-p12393535	A02	59.3044		C	C	C	C	C	C	C	C	A	C	C	C	A	C	C		C	A	A	M		C	A	M
Bn-A02-p12393617	A02	59.3044		C	C	C	C	C	C	C	C	T	failed	failed	C	T	C	failed		C	T	T	Y		C	T	Y
Bn-A02-p12415095	A02	59.3044		T	T	T	T	T	T	T	T	C	T	T	T	C	T	T		T	C	C	Y		T	C	Y
Bn-A02-p12443767	A02	59.3044		A	A	A	A	A	A	A	A	C	A	A	A	C	A	A		A	C	C	M		A	C	M
Bn-A02-p12512328	A02	59.3044		A	A	A	A	A	A	A	A	G	A	A	A	G	A	A		A	G	G	R		A	G	R
Bn-A02-p12512533	A02	59.3044		A	A	A	A	A	A	A	A	G	A	A	A	G	A	A		A	G	G	R		A	G	R
Bn-A02-p12514179	A02	59.3044		G	G	G	G	G	G	G	G	T	G	G	G	T	G	G		G	T	T	K		G	T	K
Bn-A02-p12516859	A02	59.3044		G	G	G	G	G	G	G	G	A	G	G	G	A	G	G		G	A	A	R		G	A	R
Bn-A02-p12521545	A02	59.3044		C	C	C	C	C	C	C	C	A	C	C	C	A	C	C		C	A	A	M		C	A	M
Bn-A02-p12550795	A02	59.3044		G	G	G	G	G	G	G	G	A	G	G	G	A	G	G		G	A	A	R		G	A	R
Bn-A02-p12554865	A02	59.3044		T	T	T	T	T	T	T	T	C	T	T	T	C	T	T		T	C	C	Y		T	C	Y
Bn-A02-p12595278	A02	59.3044		G	G	G	G	G	G	G	G	T	G	G	G	T	G	G		G	T	T	K		G	T	K
Bn-A02-p12627047	A02	59.3044		G	G	G	G	G	G	G	G	A	G	G	G	A	G	G		G	A	A	R		G	A	R
Bn-A02-p12628141	A02	59.3044		G	G	G	G	G	G	G	G	A	G	G	G	A	G	G		G	A	A	R		G	A	R
Bn-A02-p12632166	A02	59.3044		T	T	T	T	T	T	T	T	G	T	T	T	G	T	T		T	G	G	K		T	G	K
Bn-A02-p12637974	A02	59.3044		A	A	A	A	A	A	A	A	G	A	A	A	G	A	A		A	G	G	R		A	G	R
Bn-A02-p12642708	A02	59.3044		G	G	G	G	G	G	G	G	T	G	G	G	T	G	G		G	T	T	K		G	T	K
Bn-A02-p12666196	A02	59.3044		T	T	T	T	T	T	T	T	C	T	T	T	C	T	T		T	C	C	Y		T	C	Y
Bn-A02-p12680940	A02	59.3044		A	A	A	A	A	A	A	A	C	A	A	A	C	A	A		A	C	C	M		A	C	M
Bn-A02-p12681201	A02	59.3044		G	G	G	G	G	G	G	G	T	G	G	G	T	G	G		G	T	T	failed		G	T	K
Bn-A02-p12686417	A02	59.3044		A	A	A	A	A	A	A	A	G	A	A	A	G	A	A		A	G	G	R		A	G	R
Bn-A02-p12971726	A02	59.3044		T	T	T	T	T	T	T	T	C	T	T	T	C	T	T		T	C	C	Y		T	C	Y
Bn-A02-p12986045	A02	59.3044		A	A	A	A	A	A	A	A	G	A	A	A	G	A	A		A	G	G	R		A	G	R
Bn-A02-p12996998	A02	59.3044		C	C	C	C	C	C	C	C	T	C	C	C	T	C	C		C	T	T	Y		C	T	Y
Bn-A02-p12997693	A02	59.3044		C	C	C	C	C	C	C	C	T	C	C	C	T	C	C		C	T	T	Y		C	T	Y
Bn-A02-p13000494	A02	59.3044		T	T	T	T	T	T	T	T	G	T	T	T	G	T	T		T	G	G	K		T	G	K
Bn-A02-p13019236	A02	59.3044		G	G	G	G	G	G	G	G	T	G	G	G	T	G	G		G	T	T	K		G	T	K
Bn-A02-p13067449	A02	59.3044		T	T	T	T	T	T	T	T	C	T	T	T	C	T	T		T	C	C	Y		T	C	Y
Bn-A02-p13068355	A02	59.3044		C	C	C	C	C	C	C	C	T	C	C	C	T	C	C		C	T	T	Y		C	T	Y
Bn-A02-p13498319	A02	59.3044		C	C	C	C	C	C	C	C	A	C	C	C	A	C	C		C	A	A	A		C	A	M
Bn-A02-p13556392	A02	59.3044		T	T	T	T	T	T	T	T	C	T	T	T	C	T	T		T	C	C	C		T	C	Y
Bn-A02-p13570742	A02	59.3044		A	A	A	A	A	A	A	A	G	A	A	A	G	A	A		A	G	G	R		A	G	R
Bn-A02-p13593944	A02	59.3044		T	T	T	T	T	T	T	T	C	T	T	T	C	T	T		T	C	C	Y		T	C	Y
Bn-A02-p13598238	A02	59.3044		T	T	T	T	T	T	T	T	C	T	T	T	C	T	T		T	C	C	Y		T	C	Y
Bn-A02-p13626431	A02	59.3044		T	T	T	T	T	T	T	T	C	T	T	T	C	T	T		T	C	C	Y		T	C	Y
Bn-A02-p13627045	A02	59.3044		G	G	G	G	G	G	G	G	A	G	G	G	A	G	G		G	A	A	R		G	A	R
Bn-A02-p13662225	A02	59.3044		G	G	G	G	G	G	G	G	A	G	G	G	A	G	G		G	A	A	R		G	A	R
Bn-A02-p13782884	A02	59.3044		A	A	A	A	A	A	A	A	G	A	A	A	G	A	A		A	G	G	R		A	G	R
Bn-A02-p13794668	A02	59.3044		G	G	G	G	G	G	G	G	A	G	G	G	A	G	G		G	A	A	R		G	A	R
Bn-A02-p13798655	A02	59.3044		T	T	T	T	T	T	T	T	failed	T	T	T	Y	T	T		T	C	C	Y		T	C	Y
Bn-A02-p13875459	A02	59.3044		G	G	G	G	G	G	G	G	A	G	G	G	A	G	G		G	A	A	R		G	A	R
Bn-A02-p15569271	A02	61.1921		A	A	A	A	A	A	A	A	G	A	A	A	G	A	A		A	G	G	R		A	G	R
Bn-scaff_20221_1-p119890	A02	62.1356		G	G	G	G	G	G	G	G	T	G	G	G	T	G	G		G	T	T	K		G	T	K
Bn-scaff_23401_1-p317800	A02	62.1356		G	G	G	G	G	G	G	G	C	G	G	G	C	G	G		G	C	C	S		G	C	S
Bn-Scaffold000103-p494957	A02	62.1356		T	T	T	T	T	T	T	T	C	T	T	T	C	T	T		T	C	C	Y		T	C	Y
Bn-Scaffold000103-p527452	A02	62.1356		T	T	T	T	T	T	T	T	C	T	T	T	C	T	T		T	C	C	Y		T	C	Y
Bn-scaff_22749_1-p558264	A02	62.1356		T	T	T	T	T	T	T	T	G	T	T	T	G	T	T		T	G	G	K		T	G	K
Bn-scaff_18507_1-p887753	A02	62.1356		T	T	T	T	T	T	T	T	G	T	T	T	G	T	T		T	G	G	K		T	G	K
Bn-scaff_16328_1-p990235	A02	62.1356		C	C	C	C	C	C	C	C	T	C	C	C	T	C	C		C	T	T	Y		C	T	Y
Bn-A05-p8376865	A02	62.1356		T	T	T	T	T	T	T	T	G	T	T	T	G	T	T		T	G	G	T		T	G	K
Bn-A05-p9058906	A02	62.1356		T	T	T	T	T	T	T	T	G	T	T	T	G	T	T		T	G	G	K		T	G	K
Bn-A05-p9063726	A02	62.1356		C	C	C	C	C	C	C	C	T	C	C	C	T	C	C		C	T	T	Y		C	T	Y
Bn-A05-p9078313	A02	62.1356		A	A	A	A	A	A	A	A	C	A	A	A	C	A	A		A	C	C	M		A	C	M
Bn-A05-p9079762	A02	62.1356		T	T	T	T	T	T	T	T	C	T	T	T	C	T	T		T	C	C	Y		T	C	Y
Bn-A05-p9080340	A02	62.1356		T	T	T	T	T	T	T	T	C	T	T	T	C	T	T		T	C	C	Y		T	C	Y
Bn-A05-p9118240	A02	62.1356		A	A	A	A	A	A	A	A	G	A	A	A	G	A	A		A	G	G	R		A	G	R
Bn-A02-p16209439	A02	62.1356		T	T	T	T	T	T	T	T	G	T	T	T	G	T	T		T	G	G	K		T	G	K
Bn-A02-p16220163	A02	62.1356		G	G	G	G	G	G	G	G	A	G	G	G	A	G	G		G	A	A	R		G	A	R
Bn-A02-p16223740	A02	62.1356		C	C	C	failed	failed	C	failed	failed	T	C	failed	C	T	failed	failed		failed	T	T	Y		C	T	Y
Bn-A02-p16311535	A02	62.1356		A	A	A	A	A	A	A	A	G	A	A	A	G	A	A		A	G	G	R		A	G	R
Bn-A02-p16528486	A02	62.1356		A	A	A	A	A	A	A	A	C	A	A	A	C	A	A		A	C	C	M		A	C	M
Bn-A02-p16666866	A02	62.1356		T	T	T	T	T	T	T	T	C	T	T	T	C	T	T		T	C	C	Y		T	C	Y
Bn-A02-p17156661	A02	62.1356		C	C	C	C	C	C	C	C	A	C	C	C	A	C	C		C	A	A	M		C	A	M
Bn-Scaffold000167-p98940	A02	62.6095		A	A	A	A	A	A	A	A	G	A	A	A	G	A	A		A	G	G	R		A	G	R
Bn-A02-p18101171	A02	62.6095		T	T	T	T	T	T	T	T	C	T	T	T	C	T	T		T	C	C	Y		T	C	Y
Bn-scaff_17289_1-p460845	A02	63.0857		C	C	C	C	C	C	C	C	A	C	C	C	A	C	C		C	A	A	M		C	A	M
Bn-scaff_17289_1-p807830	A02	63.0857		G	G	G	G	G	G	G	G	T	G	G	G	T	G	failed		G	T	T	T		G	T	K
Bn-A02-p18949958	A02	63.0857		T	T	T	T	T	T	T	T	C	T	T	T	C	T	T		T	C	C	Y		T	C	Y
Bn-A02-p18966918	A02	63.0857		C	C	C	C	C	C	C	C	A	C	C	C	A	C	C		C	A	A	M		C	A	M
Bn-A02-p19003944	A02	63.0857		G	G	G	G	G	G	G	G	A	G	G	G	A	G	G		G	A	A	R		G	A	R
Bn-A02-p19049989	A02	63.0857		C	C	C	C	C	C	C	C	T	C	C	C	T	C	C		C	T	T	Y		C	T	Y
Bn-A02-p19070958	A02	63.0857		C	C	C	C	C	C	C	C	T	C	C	C	T	C	C		C	T	T	Y		C	T	Y
Bn-A02-p19201685	A02	63.0857		T	T	T	T	T	T	T	T	C	T	T	T	C	T	T		T	C	C	failed		T	C	Y
Bn-A02-p19299222	A02	63.0857		A	A	A	A	A	A	A	A	G	A	A	A	G	A	A		A	G	G	R		A	G	R
Bn-A02-p20363776	A02	68.7649		C	C	C	C	C	C	C	C	C	C	C	C	C	C	C		C	T	T	Y		C	T	Y
Bn-A02-p19872956	A02	70.6615		C	C	C	C	C	C	C	C	C	C	C	C	C	C	C		C	T	T	Y		C	T	Y
Bn-A02-p19874478	A02	70.6615		G	G	G	G	G	G	G	G	G	G	G	G	G	G	G		G	T	T	K		G	T	K
Bn-A02-p19875345	A02	70.6615		T	T	T	T	T	T	T	T	T	T	T	T	T	T	T		T	C	C	Y		T	C	Y
Bn-A02-p19886585	A02	70.6615		G	G	G	G	G	G	G	G	G	G	G	G	G	G	G		G	T	T	K		G	T	K
Bn-A02-p19892433	A02	70.6615		G	G	G	G	G	G	G	G	G	G	G	G	G	G	G		G	A	A	R		G	A	R
Bn-A02-p19892632	A02	70.6615		G	G	G	G	G	G	G	G	G	G	G	G	G	G	G		G	A	A	R		G	A	R
Bn-A02-p19892839	A02	70.6615		T	T	T	T	T	T	T	T	T	T	T	T	T	T	T		T	G	G	K		T	G	K
Bn-A02-p22872607	A02	70.6615		A	A	A	A	A	A	A	A	A	A	A	A	A	A	A		A	C	C	M		A	C	M
Bn-A02-p22875408	A02	70.6615		A	A	A	A	A	A	A	A	A	A	A	A	A	A	A		A	G	G	R		A	G	R
Bn-A02-p22899292	A02	70.6615		A	A	A	A	A	A	A	A	A	A	A	A	A	A	A		A	C	C	M		A	C	M
Bn-scaff_17623_1-p120681	A02	85.1193		C	C	C	C	C	C	C	C	C	C	C	C	C	C	C		C	G	G	S		C	G	S
Bn-scaff_17623_1-p120748	A02	85.1193		G	G	G	G	G	G	G	G	G	G	G	G	G	G	G		G	A	A	R		G	A	R
Bn-scaff_17721_1-p884087	A02	86.0627		G	G	G	G	G	G	G	G	G	G	G	G	G	G	G		G	A	A	G		G	A	R
Bn-A02-p24827362	A02	86.0627		A	A	A	A	A	A	A	A	A	A	A	A	A	A	A		A	G	G	R		A	G	R
Bn-A02-p24844291	A02	86.0627		T	T	T	T	T	T	T	T	T	T	T	T	T	T	T		T	G	G	K		T	G	K
Bn-A02-p24851624	A02	86.0627		G	G	G	G	G	G	G	G	G	G	G	G	G	G	G		G	A	A	R		G	A	R
Bn-A02-p24911505	A02	86.0627		C	C	C	C	C	C	C	C	C	C	C	C	C	C	C		C	T	T	Y		C	T	Y
Bn-scaff_17721_1-p648583	A02	91.2702		G	G	G	G	G	G	G	G	G	G	G	G	G	G	G		G	A	A	R		G	A	R
Bn-A02-p25206605	A02	91.2702		C	C	C	C	C	C	C	C	C	C	C	C	C	C	C		C	T	T	Y		C	T	Y
Bn-A02-p25286373	A02	91.2702		T	T	T	T	T	T	T	T	T	T	T	T	T	T	T		T	C	C	T		T	C	Y
Bn-scaff_17721_1-p297336	A02	91.7441		A	A	A	A	A	A	A	A	A	A	A	A	A	A	A		A	G	G	R		A	G	R
Bn-A02-p25079431	A02	91.7441		C	C	C	C	C	C	C	C	C	C	C	C	C	C	C		C	A	A	M		C	A	M
Bn-A02-p25081916	A02	91.7441		A	A	A	A	A	A	A	A	A	A	A	A	A	A	A		A	G	G	R		A	G	R
Bn-A02-p25100451	A02	91.7441		T	T	T	T	T	T	T	T	T	T	T	T	T	T	T		T	G	G	K		T	G	K
Bn-A02-p25105527	A02	91.7441		T	T	T	T	T	T	T	T	T	T	T	T	T	T	T		T	C	C	Y		T	C	Y
Bn-A02-p25205468	A02	91.7441		C	C	C	C	C	C	C	C	C	C	C	C	C	C	C		C	T	T	Y		C	T	Y
Bn-A02-p25206495	A02	91.7441		C	C	C	C	C	C	C	C	C	C	C	C	C	C	C		C	T	T	Y		C	T	Y
Bn-A02-p25436510	A02	91.7441		C	C	C	C	C	C	C	C	C	C	C	C	C	C	C		C	A	A	M		C	A	M
Bn-A02-p25445157	A02	91.7441		A	A	A	A	A	A	A	A	A	A	A	A	A	A	A		A	G	G	failed		A	G	R
Bn-A02-p25446521	A02	91.7441		G	G	G	G	G	G	G	G	G	G	G	G	G	G	G		G	A	A	R		G	A	R
Bn-A02-p25448092	A02	91.7441		C	C	C	C	C	C	C	C	C	C	C	C	C	C	C		C	T	T	Y		C	T	Y
Bn-A02-p25454242	A02	91.7441		A	A	A	A	A	A	A	A	A	A	A	A	A	A	A		A	G	G	R		A	G	R
Bn-A02-p25454882	A02	91.7441		C	C	C	C	C	C	C	C	C	C	C	C	C	C	C		C	T	T	Y		C	T	Y
Bn-A02-p25457045	A02	91.7441		T	T	T	T	T	T	T	T	T	T	T	T	T	T	T		T	C	C	Y		T	C	Y
Bn-A02-p25457843	A02	91.7441		C	C	C	C	C	C	C	C	C	C	C	C	C	C	C		C	T	T	Y		C	T	Y
Bn-A02-p25463582	A02	91.7441		C	C	C	C	C	C	C	C	C	C	C	C	C	C	C		C	T	T	Y		C	T	Y
Bn-A02-p25465508	A02	91.7441		T	T	T	T	T	T	T	T	T	T	T	T	T	T	T		T	C	C	Y		T	C	Y
Bn-A02-p25465589	A02	91.7441		A	A	A	A	A	A	A	A	A	A	A	A	A	A	A		A	G	G	R		A	G	R
Bn-A02-p25485627	A02	91.7441		G	G	G	G	G	G	G	G	G	G	G	G	G	G	G		G	A	A	R		G	A	R
Bn-scaff_17721_1-p221100	A02	92.2249		A	A	A	A	A	A	A	A	A	A	A	A	A	A	A		A	C	C	M		A	C	M
Bn-A02-p25334100	A02	92.2249		C	C	C	C	C	C	C	C	C	C	C	C	C	C	C		C	T	T	failed		C	T	Y
Bn-scaff_17177_1-p667432	A02	93.6471		A	A	A	A	A	A	A	A	A	A	A	A	A	A	A		A	G	G	R		A	G	R
Bn-A02-p25612808	A02	93.6471		A	A	A	A	A	A	A	A	A	A	A	A	A	A	A		A	G	G	failed		A	G	R
Bn-A02-p25795588	A02	93.6471		A	A	A	A	A	A	A	A	A	A	A	A	A	A	A		A	G	G	R		A	G	R
Bn-scaff_17177_1-p248427	A02	94.121		T	T	T	T	T	T	T	T	T	T	T	T	T	T	T		T	C	C	Y		T	C	Y
Bn-scaff_17177_1-p409992	A02	94.121		G	G	G	G	G	G	G	G	G	G	G	G	G	G	G		G	T	T	K		G	T	K
Bn-scaff_17177_1-p463843	A02	94.121		T	T	T	T	T	T	T	T	T	T	T	T	T	T	T		T	G	G	K		T	G	K
Bn-scaff_17177_1-p593541	A02	94.121		C	C	C	C	C	C	C	C	C	C	C	C	C	C	C		C	T	T	Y		C	T	Y
Bn-A02-p25615285	A02	94.121		T	T	T	T	T	T	T	T	T	T	T	T	T	T	T		T	C	C	Y		T	C	Y
Bn-A02-p25625846	A02	94.121		C	C	C	C	C	C	C	C	C	C	C	C	C	C	failed		C	T	T	T		C	T	Y
Bn-A02-p25670193	A02	94.121		A	A	A	A	A	A	A	A	A	A	A	A	A	A	A		A	G	G	R		A	G	R
Bn-A02-p25678882	A02	94.121		C	C	C	C	C	C	C	C	C	C	C	C	C	C	C		C	T	T	T		C	T	Y
Bn-A02-p25681480	A02	94.121		T	T	T	T	T	T	T	T	T	T	T	T	T	T	T		T	G	G	K		T	G	K
Bn-A02-p25734367	A02	94.121		C	C	C	C	C	C	C	C	C	C	C	C	C	C	C		C	T	T	Y		C	T	Y
Bn-A02-p25746504	A02	94.121		A	A	A	A	A	A	A	A	A	A	A	A	A	A	A		A	G	G	R		A	G	R
Bn-A02-p25762081	A02	94.121		A	A	A	A	A	A	A	A	A	A	A	A	A	A	A		A	G	G	R		A	G	R
Bn-A02-p25820450	A02	94.121		T	T	T	T	T	T	T	T	T	T	T	T	T	T	T		T	C	C	Y		T	C	Y
Bn-A02-p25826690	A02	94.121		A	A	A	A	A	A	A	A	A	A	A	A	A	A	A		A	G	G	R		A	G	R
Bn-A02-p25827208	A02	94.121		C	C	C	C	C	C	C	C	C	C	C	C	C	C	C		C	T	T	Y		C	T	Y
Bn-A02-p25864853	A02	94.121		G	G	G	G	G	G	G	G	G	G	G	G	G	G	G		G	A	A	R		G	A	R
Bn-A02-p26013503	A02	94.5927		T	T	T	T	T	T	T	T	T	T	T	T	T	T	T		T	C	C	Y		T	C	Y
Bn-A02-p26154897	A02	96.0424		T	T	T	T	T	T	T	T	T	T	T	T	T	T	T		T	C	C	Y		T	C	Y
Bn-A02-p26154951	A02	96.0424		A	A	A	A	A	A	A	A	A	A	A	A	A	A	A		A	G	G	R		A	G	R
Bn-A02-p26193572	A02	96.9904		C	C	C	C	C	C	C	C	C	C	C	C	C	C	C		C	T	T	Y		C	T	Y
Bn-A02-p26322916	A02	97.4643		T	T	T	T	T	T	T	T	T	T	T	T	T	T	T		T	C	C	Y		T	C	Y
Bn-A02-p26398002	A02	97.9383		A	A	A	A	A	A	A	A	A	A	A	A	A	A	A		A	G	G	R		A	G	R
Bn-A02-p26412693	A02	97.9383		G	G	G	G	G	G	G	G	G	G	G	G	G	G	G		G	A	A	R		G	A	R
Bn-A02-p27055844	A02	99.3605		A	A	A	A	A	A	A	A	A	A	A	A	A	A	G		A	G	G	R		A	G	R
Bn-A02-p27055872	A02	99.3605		A	A	A	A	A	A	A	A	A	A	A	A	A	A	G		A	G	G	R		A	G	R
Bn-A02-p27109424	A02	99.8344		A	A	A	A	A	A	A	A	A	A	A	A	A	A	C		A	C	C	M		A	C	M
Bn-A02-p27109713	A02	99.8344		C	C	C	C	C	C	C	C	C	C	C	C	C	C	T		C	T	T	Y		C	T	Y
Bn-A02-p27109858	A02	99.8344		G	G	G	G	G	G	G	G	G	G	G	G	G	G	T		G	T	T	K		G	T	K
Bn-A02-p27110006	A02	99.8344		A	A	A	A	A	A	A	A	A	A	A	A	A	A	G		A	G	G	R		A	G	R
Bn-A02-p27111886	A02	99.8344		G	G	G	G	G	G	G	G	G	G	G	G	G	G	A		G	A	A	R		G	A	R
Bn-A02-p27111963	A02	99.8344		G	G	G	G	G	G	G	G	G	G	G	G	G	G	A		G	A	A	R		G	A	R
Bn-A02-p27124090	A02	99.8344		C	C	C	C	C	C	C	C	C	C	C	C	C	C	T		C	T	T	Y		C	T	Y
Bn-A02-p27125319	A02	99.8344		A	A	A	A	A	A	A	A	A	A	A	A	A	A	G		A	G	G	R		A	G	R
Bn-A02-p27226579	A02	99.8344		G	G	G	G	G	G	G	G	G	G	G	G	G	G	A		G	A	A	R		G	A	R
Bn-A02-p27286923	A02	99.8344		C	C	C	C	C	C	C	C	C	C	C	C	C	C	T		C	T	T	Y		C	T	Y
Bn-A02-p27288044	A02	99.8344		C	C	C	C	C	C	C	C	C	C	C	C	C	C	A		C	A	A	M		C	A	M
Bn-A02-p27288121	A02	99.8344		A	A	A	A	A	A	A	A	A	A	A	A	A	A	G		A	G	G	R		A	G	R
Bn-A02-p27304105	A02	99.8344		G	G	G	G	G	G	G	G	G	G	G	G	G	G	A		G	A	A	R		G	A	R
Bn-A02-p27358734	A02	99.8344		C	C	C	C	C	C	C	C	C	C	C	C	C	C	A		C	A	A	M		C	A	M
Bn-A02-p27399448	A02	99.8344		A	A	A	A	A	A	A	A	A	A	A	A	A	A	G		A	G	G	R		A	G	R
Bn-A02-p27490396	A02	99.8344		A	A	A	A	A	A	A	A	A	A	A	A	A	A	G		A	G	G	R		A	G	R
Bn-A02-p27288011	A02	100.308		T	T	T	T	T	T	T	T	T	T	T	T	T	T	G		T	G	G	K		T	G	K
Bn-A02-p27743910	A02	100.308		G	G	G	G	G	G	G	G	G	G	G	G	G	G	A		G	A	A	R		G	A	R
Bn-A02-p27336483	A02	100.791		T	T	T	T	T	T	T	T	T	T	T	T	T	T	C		T	C	C	Y		T	C	Y
Bn-A02-p27403121	A02	100.791		G	G	G	G	G	G	G	G	G	G	G	G	G	G	A		G	A	A	R		G	A	R
Bn-A02-p27515530	A02	100.791		C	C	C	C	Y	C	C	C	C	C	C	C	C	C	T		C	T	T	Y		C	T	Y
Bn-A02-p27755843	A02	100.791		G	G	G	G	G	G	G	G	G	G	G	G	G	G	A		G	A	A	R		G	A	R
Bn-scaff_21820_1-p219356	A03	0.9391		G	G	G	G	G	G	G	G	G	G	G	G	G	G	A		G	A	A	A		G	A	R
Bn-Scaffold000096-p561863	A03	0.9391		C	C	C	C	C	C	C	C	C	C	C	C	C	C	T		C	T	T	Y		C	T	Y
Bn-Scaffold000096-p535906	A03	1.4108		A	A	A	A	A	A	A	A	A	A	A	A	A	A	G		A	G	G	R		A	G	R
Bn-Scaffold000372-p15947	A03	1.8803		G	G	G	G	G	G	G	G	G	G	G	G	G	G	A		G	A	A	R		G	A	R
Bn-scaff_17525_1-p302132	A03	1.8803		G	G	G	G	G	G	G	G	G	G	G	G	G	G	A		G	A	A	failed		G	A	R
Bn-Scaffold000162-p320522	A03	1.8803		T	T	T	T	T	T	T	T	T	T	T	T	T	T	C		T	C	C	failed		T	C	Y
Bn-Scaffold000162-p320938	A03	1.8803		T	T	T	T	T	T	T	T	T	T	T	T	T	T	C		T	C	C	Y		T	C	Y
Bn-scaff_15747_1-p417750	A03	1.8803		G	G	G	G	G	G	G	G	G	G	G	G	G	G	A		G	A	A	R		G	A	R
Bn-Scaffold000096-p503293	A03	1.8803		T	T	T	T	T	T	T	T	T	T	T	T	T	T	C		T	C	C	Y		T	C	Y
Bn-Scaffold000096-p510200	A03	1.8803		C	C	C	C	C	C	C	C	C	C	C	C	C	C	T		C	T	T	Y		C	T	Y
Bn-Scaffold000096-p510602	A03	1.8803		A	A	A	A	A	A	A	A	A	A	A	A	A	A	G		A	G	G	R		A	G	R
Bn-Scaffold000096-p510662	A03	1.8803		C	C	C	C	C	C	C	C	C	C	C	C	C	C	T		C	T	T	Y		C	T	Y
Bn-Scaffold000096-p511047	A03	1.8803		C	C	C	C	C	C	C	C	C	C	C	C	C	C	A		C	A	A	M		C	A	M
Bn-Scaffold000096-p518434	A03	1.8803		C	C	C	C	C	C	C	C	C	C	C	C	C	C	T		C	T	T	Y		C	T	Y
Bn-Scaffold000096-p518801	A03	1.8803		A	A	A	A	A	A	A	A	A	A	A	A	A	A	C		A	C	C	M		A	C	M
Bn-Scaffold000096-p533030	A03	1.8803		T	T	T	T	T	T	T	T	T	T	T	T	T	T	C		T	C	C	Y		T	C	Y
Bn-Scaffold000096-p533173	A03	1.8803		A	A	A	A	A	A	A	A	A	A	A	A	A	A	G		A	G	G	R		A	G	R
Bn-Scaffold000096-p533387	A03	1.8803		G	G	G	G	G	G	G	G	G	G	G	G	G	G	A		G	A	A	R		G	A	R
Bn-Scaffold000096-p533916	A03	1.8803		G	G	G	G	G	G	G	G	G	G	G	G	G	G	A		G	A	A	R		G	A	R
Bn-Scaffold000096-p535659	A03	1.8803		G	G	G	G	G	G	G	G	G	G	G	G	G	G	A		G	A	A	R		G	A	R
Bn-Scaffold000096-p536206	A03	1.8803		C	C	C	C	C	C	C	C	C	C	C	C	C	C	T		C	T	T	Y		C	T	Y
Bn-Scaffold000096-p536596	A03	1.8803		T	T	T	T	T	T	T	T	T	T	T	T	T	T	C		T	C	C	Y		T	C	Y
Bn-Scaffold000096-p537906	A03	1.8803		C	C	C	C	C	C	C	C	C	C	C	C	C	C	T		C	T	T	Y		C	T	Y
Bn-Scaffold000096-p539302	A03	1.8803		C	C	C	C	C	C	C	C	C	C	C	C	C	C	T		C	T	T	Y		C	T	Y
Bn-scaff_15911_1-p539489	A03	1.8803		C	C	C	C	C	C	C	C	C	C	C	C	C	C	A		C	A	A	M		C	A	M
Bn-Scaffold000096-p539516	A03	1.8803		C	C	C	C	C	C	C	C	C	C	C	C	C	C	A		C	A	A	M		C	A	M
Bn-Scaffold000096-p540703	A03	1.8803		T	T	T	T	T	T	T	T	T	T	T	T	T	T	C		T	C	C	Y		T	C	Y
Bn-Scaffold000096-p560680	A03	1.8803		T	T	T	T	T	T	T	T	T	T	T	T	T	T	G		T	G	G	K		T	G	K
Bn-Scaffold000096-p564212	A03	1.8803		C	C	C	C	C	C	C	C	C	C	C	C	C	C	A		C	A	A	M		C	A	M
Bn-Scaffold000096-p564284	A03	1.8803		T	T	T	T	T	T	T	T	T	T	T	T	T	T	G		T	G	G	K		T	G	K
Bn-Scaffold000096-p577560	A03	1.8803		A	A	A	A	A	A	A	A	A	A	A	A	A	A	C		A	C	C	M		A	C	M
Bn-Scaffold000096-p585858	A03	1.8803		C	C	C	C	C	C	C	C	C	C	C	C	C	C	T		C	T	T	Y		C	T	Y
Bn-Scaffold000096-p588135	A03	1.8803		T	T	T	T	T	T	T	T	T	T	T	T	T	T	C		T	C	C	Y		T	C	Y
Bn-Scaffold000096-p631285	A03	1.8803		T	T	T	T	T	T	T	T	T	T	T	T	T	T	C		T	C	C	Y		T	C	Y
Bn-Scaffold000096-p706378	A03	1.8803		A	A	A	A	A	A	A	A	A	A	A	A	A	A	G		A	G	G	R		A	G	R
Bn-Scaffold000096-p706746	A03	1.8803		T	T	T	T	T	T	T	T	T	T	T	T	T	T	G		T	G	G	K		T	G	K
Bn-Scaffold000096-p716592	A03	1.8803		A	A	A	A	A	A	A	A	A	A	A	A	A	A	C		A	C	C	M		A	C	M
Bn-Scaffold000096-p716919	A03	1.8803		A	A	A	A	A	A	A	A	A	A	A	A	A	A	G		A	G	G	R		A	G	R
Bn-Scaffold000096-p716992	A03	1.8803		G	G	G	G	G	G	G	G	G	G	G	G	G	G	T		G	T	T	K		G	T	K
Bn-Scaffold000096-p717822	A03	1.8803		A	A	A	A	A	A	A	A	A	A	A	A	A	A	C		A	C	C	M		A	C	M
Bn-Scaffold000096-p718365	A03	1.8803		T	T	T	T	T	T	T	T	T	T	T	T	T	T	C		T	C	C	Y		T	C	Y
Bn-Scaffold000096-p721852	A03	1.8803		G	G	G	G	G	G	G	G	G	G	G	G	G	G	A		G	A	A	R		G	A	R
Bn-Scaffold000096-p762429	A03	1.8803		T	T	T	T	T	T	T	T	T	T	T	T	T	T	G		T	G	G	K		T	G	K
Bn-Scaffold000096-p762911	A03	1.8803		T	T	T	T	T	T	T	T	T	T	T	T	T	T	C		T	C	C	Y		T	C	Y
Bn-Scaffold000096-p763301	A03	1.8803		C	C	C	C	C	C	C	C	C	C	C	C	C	C	A		C	A	A	M		C	A	M
Bn-Scaffold000096-p857214	A03	1.8803		G	K	failed	G	G	G	G	G	G	G	G	G	G	G	T		G	T	T	K		G	T	K
Bn-Scaffold000096-p858992	A03	1.8803		A	failed	failed	A	A	A	A	A	A	A	A	A	A	A	C		A	C	C	M		A	C	M
Bn-Scaffold000096-p878406	A03	1.8803		T	T	T	T	T	T	T	T	T	T	T	T	T	T	G		T	G	G	K		T	G	K
Bn-Scaffold000096-p928716	A03	1.8803		G	G	G	G	G	G	G	G	G	G	G	G	G	G	T		G	T	T	K		G	T	K
Bn-scaff_16064_1-p1468486	A03	1.8803		G	G	G	G	G	G	G	G	G	G	G	G	G	G	T		G	T	T	K		G	T	K
Bn-A10-p5330675	A03	1.8803		A	A	A	A	A	A	A	A	A	A	A	A	A	A	C		A	C	C	failed		A	C	M
Bn-A03-p30564852	A03	1.8803		C	C	C	C	C	C	C	C	C	C	C	C	C	C	A		C	A	A	M		C	A	M
Bn-A03-p30874086	A03	1.8803		T	T	T	T	T	T	T	T	T	T	T	T	T	T	G		T	G	G	K		T	G	K
Bn-A03-p30876909	A03	1.8803		G	G	G	G	G	G	G	G	G	G	G	G	G	G	A		G	A	A	R		G	A	R
Bn-A03-p30906755	A03	1.8803		C	C	C	C	C	C	C	C	C	C	C	C	C	C	A		C	A	A	M		C	A	M
Bn-A03-p31030338	A03	1.8803		T	T	T	T	T	T	T	T	T	T	T	T	T	T	C		T	C	C	Y		T	C	Y
Bn-A03-p31076742	A03	1.8803		C	C	C	C	C	C	C	C	C	C	C	C	C	C	T		C	T	T	failed		C	T	Y
Bn-A03-p31088060	A03	1.8803		A	A	A	A	A	A	A	A	A	A	A	A	A	A	G		A	G	G	R		A	G	R
Bn-A03-p31327366	A03	1.8803		T	T	T	T	T	T	T	T	T	T	T	T	T	T	G		T	G	G	K		T	G	K
Bn-scaff_16110_1-p2029853	A03	2.352		A	A	A	A	A	A	A	A	A	A	A	A	A	A	G		A	G	G	R		A	G	R
Bn-A03-p28808705	A03	2.352		G	G	G	G	G	G	G	G	G	G	G	G	G	G	A		G	A	A	R		G	A	R
Bn-A03-p28877626	A03	2.352		A	A	A	A	A	A	A	A	A	A	A	A	A	A	G		A	G	G	R		A	G	R
Bn-A03-p28878698	A03	2.352		T	T	T	T	T	T	T	T	T	T	T	T	T	T	G		T	G	G	K		T	G	K
Bn-A03-p28878703	A03	2.352		C	C	C	C	C	C	C	C	C	C	C	C	C	C	T		C	T	T	Y		C	T	Y
Bn-A03-p28879610	A03	2.352		C	C	C	C	C	C	C	C	Y	C	Y	Y	Y	C	T		C	T	T	Y		C	T	Y
Bn-A03-p28910430	A03	2.352		A	A	A	A	A	A	A	A	A	A	A	A	A	A	G		A	G	G	R		A	G	R
Bn-A03-p28926445	A03	2.352		C	C	C	C	C	C	C	C	C	C	C	C	C	C	T		C	T	T	Y		C	T	Y
Bn-A03-p28928570	A03	2.352		C	C	C	C	C	C	C	C	C	C	C	C	C	C	A		C	A	A	M		C	A	M
Bn-A03-p28977058	A03	2.352		A	A	A	A	A	A	A	A	A	A	A	A	A	A	G		A	G	G	R		A	G	R
Bn-A03-p28982546	A03	2.352		T	T	T	T	T	T	T	T	T	T	T	T	T	T	C		T	C	C	Y		T	C	Y
Bn-A03-p29656801	A03	2.352		G	G	G	G	G	G	G	G	G	G	G	G	G	G	T		G	T	T	K		G	T	K
Bn-A03-p28097052	A03	4.2308		C	C	C	C	C	C	C	C	failed	C	failed	failed	C	C	C		C	T	T	Y		C	T	Y
Bn-A03-p28202050	A03	4.2308		C	C	C	C	C	C	C	C	Y	C	Y	Y	Y	C	C		C	T	T	Y		C	T	Y
Bn-scaff_16110_1-p2721568	A03	4.7003		C	C	C	C	failed	C	C	C	C	C	failed	failed	C	C	C		C	T	T	Y		C	T	Y
Bn-A03-p27906760	A03	4.7003		C	C	C	C	failed	C	C	C	C	C	C	C	C	C	C		C	A	A	M		C	A	M
Bn-A03-p27927967	A03	4.7003		C	C	C	C	C	C	C	C	C	C	C	C	C	C	C		C	T	T	Y		C	T	Y
Bn-A03-p27951979	A03	4.7003		C	C	C	C	C	C	C	C	C	C	C	C	C	C	C		C	T	T	Y		C	T	Y
Bn-A03-p28039749	A03	4.7003		A	A	A	A	A	A	A	A	A	A	A	A	A	A	A		A	G	G	R		A	G	R
Bn-A03-p28043216	A03	4.7003		A	A	A	A	A	A	A	A	A	A	A	A	A	A	A		A	C	C	M		A	C	M
Bn-A03-p28046101	A03	4.7003		A	A	A	A	failed	A	A	A	A	A	A	failed	A	A	A		A	G	G	R		A	G	R
Bn-A03-p28109103	A03	5.1698		C	C	C	C	C	C	C	C	C	C	C	C	C	C	C		C	T	T	Y		C	T	Y
Bn-A03-p28127216	A03	5.1698		A	A	A	A	A	A	A	A	A	A	A	A	A	A	A		A	C	C	M		A	C	M
Bn-A03-p28153736	A03	5.1698		A	A	A	A	A	A	A	A	A	A	A	A	A	A	A		A	G	G	R		A	G	R
Bn-A03-p28153797	A03	5.1698		C	C	C	C	C	C	C	C	C	C	C	C	C	C	C		C	failed	failed	Y		C	T	Y
Bn-A03-p28154053	A03	5.1698		C	C	C	C	C	C	C	C	C	C	C	C	C	C	C		C	A	A	A		C	A	M
Bn-A03-p28155412	A03	5.1698		T	T	T	T	T	T	T	T	T	T	T	T	T	T	T		T	C	C	Y		T	C	Y
Bn-A03-p28233201	A03	5.1698		C	C	C	C	C	C	C	C	C	C	C	C	C	C	C		C	A	A	M		C	A	M
Bn-A03-p28233701	A03	5.1698		C	C	C	C	C	C	C	C	C	C	C	C	C	C	C		C	T	T	Y		C	T	Y
Bn-A03-p28234166	A03	5.1698		A	A	A	A	A	A	A	A	A	A	A	A	A	A	A		A	G	G	R		A	G	R
Bn-A03-p27489686	A03	5.6393		G	G	G	G	failed	G	G	G	G	G	G	failed	G	G	G		G	A	A	R		G	A	R
Bn-A03-p27582705	A03	5.6393		G	G	G	G	G	G	G	G	G	G	G	failed	G	G	G		G	A	A	R		G	A	R
Bn-A03-p27607709	A03	5.6393		T	T	T	T	T	T	T	T	T	T	T	T	T	T	T		T	C	C	Y		T	C	Y
Bn-A03-p27683723	A03	5.6393		T	T	T	T	T	T	T	T	T	T	T	T	T	T	T		T	C	C	Y		T	C	Y
Bn-A03-p27712521	A03	6.1088		C	C	C	C	C	C	C	C	C	C	C	C	C	C	C		C	T	T	Y		C	T	Y
Bn-A03-p27713307	A03	6.1088		A	A	A	A	A	A	A	A	A	A	A	A	A	A	A		A	G	G	R		A	G	R
Bn-A03-p27713975	A03	6.1088		C	C	C	C	C	C	C	C	C	C	C	C	C	C	C		C	T	T	Y		C	T	Y
Bn-A03-p27715593	A03	6.1088		G	G	G	G	G	G	G	G	G	G	G	G	G	G	G		G	A	A	R		G	A	R
Bn-A03-p27719757	A03	6.1088		C	C	C	C	failed	C	C	C	C	C	C	failed	C	C	C		C	T	T	Y		C	T	Y
Bn-A03-p27720045	A03	6.1088		G	G	G	G	G	G	G	G	G	G	G	G	G	G	G		G	T	T	K		G	T	K
Bn-A03-p27741110	A03	6.1088		A	A	A	A	A	A	A	A	A	A	A	A	A	A	A		A	G	G	R		A	G	R
Bn-A03-p27742950	A03	6.1088		T	T	T	T	T	T	T	T	T	T	T	T	T	T	T		T	failed	failed	K		T	G	K
Bn-A03-p27746955	A03	6.1088		T	T	T	T	T	T	T	T	T	T	T	T	T	T	T		T	C	C	Y		T	C	Y
Bn-A03-p27747178	A03	6.1088		A	A	A	A	A	A	A	A	A	A	A	A	A	A	A		A	C	C	A		A	C	M
Bn-A03-p27838177	A03	6.1088		T	T	T	T	T	T	T	T	T	T	T	T	T	T	T		T	G	G	K		T	G	K
Bn-A03-p27866782	A03	6.1088		G	G	G	G	G	G	G	G	G	G	G	G	G	G	G		G	T	T	K		G	T	K
Bn-A03-p27600547	A03	6.5783		G	G	G	G	G	G	G	G	G	G	G	G	G	G	G		G	A	A	R		G	A	R
Bn-A03-p27683903	A03	6.5783		G	G	G	G	G	G	G	G	G	G	G	G	G	G	G		G	T	T	K		G	T	K
Bn-A03-p27685078	A03	6.5783		A	A	A	A	A	A	A	A	A	A	A	A	A	A	A		A	G	G	R		A	G	R
Bn-A03-p27686257	A03	6.5783		G	G	G	G	G	G	G	G	G	G	G	G	G	G	G		G	A	A	R		G	A	R
Bn-A03-p27686487	A03	6.5783		G	G	G	G	G	G	G	G	G	G	G	G	G	G	G		G	A	A	R		G	A	R
Bn-A03-p27445819	A03	7.9871		G	G	G	G	G	G	G	G	G	G	G	G	G	G	G		G	A	A	R		G	A	R
Bn-A03-p27423379	A03	8.4566		G	G	G	G	G	G	G	G	G	G	G	G	G	G	G		G	A	A	R		G	A	R
Bn-A03-p27104733	A03	9.8652		T	T	T	T	T	T	T	T	T	T	T	T	T	T	T		T	C	C	Y		T	C	Y
Bn-A03-p27168311	A03	9.8652		T	T	T	T	T	T	T	T	T	T	T	T	T	T	T		T	G	G	K		T	G	K
Bn-A03-p27360321	A03	10.3347		T	T	T	T	T	T	T	T	T	T	T	T	T	T	T		T	C	C	Y		T	C	Y
Bn-A03-p26433948	A03	10.8042		T	T	T	T	T	T	T	T	T	T	T	T	T	T	T		T	C	C	Y		T	C	Y
Bn-A03-p26567993	A03	10.8042		T	T	T	T	T	T	T	T	T	T	T	T	T	T	T		T	C	C	Y		T	C	Y
Bn-A03-p26833555	A03	10.8042		C	C	C	C	C	C	C	C	C	C	C	C	C	C	C		C	T	T	Y		C	T	Y
Bn-A03-p26833841	A03	10.8042		C	C	C	C	C	C	C	C	C	C	C	C	C	C	C		C	T	T	Y		C	T	Y
Bn-A03-p26839758	A03	10.8042		T	T	T	T	T	T	T	T	T	T	T	T	T	T	T		T	C	C	Y		T	C	Y
Bn-A08-p12054745	A03	11.2737		A	A	A	A	A	A	A	A	A	A	A	A	A	A	A		A	G	G	failed		A	G	R
Bn-A03-p26359851	A03	11.2737		G	G	G	G	G	G	G	G	G	G	G	G	G	G	G		G	T	T	K		G	T	K
Bn-A03-p26567111	A03	11.2737		A	A	A	A	A	A	A	A	A	A	A	A	A	A	A		A	G	G	failed		A	G	R
Bn-A03-p26603077	A03	11.2737		C	C	C	C	C	C	C	C	C	C	C	C	C	C	C		C	T	T	Y		C	T	Y
Bn-A03-p26604097	A03	11.2737		A	A	A	A	A	A	A	A	A	A	A	A	A	A	A		A	G	G	R		A	G	R
Bn-A03-p26740723	A03	11.2737		T	T	T	T	T	T	T	T	T	T	T	T	T	T	T		T	G	G	K		T	G	K
Bn-A03-p26742006	A03	11.2737		A	A	A	A	A	A	A	A	A	A	A	A	A	A	A		A	C	C	M		A	C	M
Bn-A03-p26800384	A03	11.2737		T	T	T	T	T	T	T	T	T	T	T	T	T	T	T		T	C	C	Y		T	C	Y
Bn-A03-p26822285	A03	11.2737		G	G	G	G	G	G	G	G	G	G	G	G	G	G	G		G	A	A	R		G	A	R
Bn-A03-p26822384	A03	11.2737		T	T	T	T	T	T	T	T	T	T	T	T	T	T	T		T	C	C	Y		T	C	Y
Bn-A03-p26824343	A03	11.2737		C	C	C	C	C	C	C	C	C	C	C	C	C	C	C		C	T	T	Y		C	T	Y
Bn-A03-p26131473	A03	12.2128		C	C	C	C	C	C	C	C	C	C	C	C	C	C	C		C	T	T	Y		C	T	Y
Bn-A03-p26133142	A03	12.2128		C	C	C	C	C	C	C	C	C	C	C	C	C	C	C		C	A	A	M		C	A	M
Bn-A03-p26133346	A03	12.2128		G	G	G	G	G	G	G	G	G	G	G	G	G	G	G		G	A	A	R		G	A	R
Bn-A03-p26272560	A03	12.2128		G	G	G	G	G	G	G	G	G	G	G	G	G	G	G		G	A	A	R		G	A	R
Bn-A03-p26284882	A03	12.2128		T	T	T	T	T	T	T	T	T	T	T	T	T	T	T		T	C	C	Y		T	C	Y
Bn-A03-p26195875	A03	12.6823		C	C	C	C	C	C	C	C	C	C	C	C	C	C	C		C	T	T	Y		C	T	Y
Bn-A03-p26202244	A03	12.6823		A	A	A	A	A	A	A	A	A	A	A	A	A	A	A		A	C	C	M		A	C	M
Bn-A03-p26309336	A03	12.6823		C	C	C	C	C	C	C	C	C	C	C	C	C	C	C		C	T	T	Y		C	T	Y
Bn-A03-p26309550	A03	12.6823		T	T	T	T	T	T	T	T	T	T	T	T	T	T	T		T	C	C	Y		T	C	Y
Bn-A03-p26310351	A03	12.6823		A	A	A	A	A	A	A	A	A	A	A	A	A	A	A		A	G	G	R		A	G	R
Bn-A03-p26311193	A03	12.6823		A	A	A	A	A	A	A	A	A	A	A	A	A	A	A		A	C	C	M		A	C	M
Bn-A03-p25868537	A03	13.1518		G	G	G	G	G	G	G	G	G	G	G	G	G	G	G		G	A	A	R		G	A	R
Bn-A03-p25885330	A03	13.1518		C	C	C	C	C	C	C	C	C	C	C	C	C	C	C		C	T	T	Y		C	T	Y
Bn-A03-p26013651	A03	13.6213		C	C	C	C	C	C	C	C	C	C	C	C	C	C	C		C	A	A	M		C	A	M
Bn-A03-p26071059	A03	13.6213		C	C	C	C	C	C	C	C	C	C	C	C	C	C	C		C	T	T	Y		C	T	Y
Bn-A03-p26071126	A03	13.6213		T	T	T	T	T	T	T	T	T	T	T	T	T	T	T		T	C	C	Y		T	C	Y
Bn-A03-p26075478	A03	13.6213		C	C	C	C	C	C	C	C	C	C	C	C	C	C	C		C	T	T	Y		C	T	Y
Bn-A03-p26075535	A03	13.6213		G	G	G	G	G	G	G	G	G	G	G	G	G	G	G		G	A	A	R		G	A	R
Bn-A03-p26090388	A03	13.6213		A	A	A	A	A	A	A	A	A	A	A	A	A	A	A		A	G	G	R		A	G	R
Bn-A03-p26100814	A03	13.6213		A	A	A	A	A	A	A	A	A	A	A	A	A	A	A		A	G	G	R		A	G	R
Bn-A03-p25851789	A03	15.0301		T	T	T	T	T	T	T	T	T	T	T	T	T	T	T		T	C	C	Y		T	C	Y
Bn-A03-p25402717	A03	15.4996		G	G	G	G	G	G	G	G	G	G	G	G	G	G	G		G	A	A	R		G	A	R
Bn-A03-p25403786	A03	15.4996		G	G	G	G	G	G	G	G	G	G	G	G	G	G	G		G	T	T	K		G	T	K
Bn-A03-p25408779	A03	15.4996		T	T	T	T	T	T	T	T	T	T	T	T	T	T	T		T	C	C	Y		T	C	Y
Bn-scaff_16069_1-p3749614	A03	15.9691		T	T	T	T	T	T	T	T	T	T	T	T	T	T	T		T	G	G	K		T	G	K
Bn-A03-p25521989	A03	15.9691		A	A	A	A	A	A	A	A	A	A	A	A	A	A	A		A	G	G	R		A	G	R
Bn-A03-p25584526	A03	15.9691		G	G	G	G	G	G	G	G	G	G	G	G	G	G	G		G	A	A	R		G	A	R
Bn-A03-p25591818	A03	15.9691		T	T	T	T	T	T	T	T	T	T	T	T	T	T	T		T	G	G	K		T	G	K
Bn-A03-p25599340	A03	15.9691		A	A	A	A	A	A	A	A	A	A	A	A	A	A	A		A	G	G	R		A	G	R
Bn-A03-p25606900	A03	15.9691		G	G	G	G	G	G	G	G	G	G	G	G	G	G	G		G	A	A	R		G	A	R
Bn-A03-p25640844	A03	15.9691		T	T	T	T	T	T	T	T	T	T	T	T	T	T	T		T	G	G	K		T	G	K
Bn-A03-p25668597	A03	15.9691		C	C	C	C	C	C	C	C	C	C	C	C	C	C	C		C	T	T	failed		C	T	Y
Bn-A03-p25671744	A03	15.9691		G	G	G	G	G	G	G	G	G	G	G	G	G	G	G		G	C	C	S		G	C	S
Bn-A03-p25695855	A03	15.9691		T	T	T	T	T	T	T	T	T	T	T	T	T	T	T		T	G	G	failed		T	G	K
Bn-A03-p25718518	A03	16.4386		C	C	C	C	C	C	C	C	C	C	C	C	C	C	C		C	T	T	Y		C	T	Y
Bn-A03-p25718716	A03	16.4386		A	A	A	A	A	A	A	A	A	A	A	A	A	A	A		A	C	C	M		A	C	M
Bn-A03-p25729305	A03	16.4386		A	A	A	A	A	A	A	A	A	A	A	A	A	A	A		A	G	G	R		A	G	R
Bn-A03-p25734907	A03	16.4386		C	C	C	C	C	C	C	C	C	C	C	C	C	C	C		C	A	A	M		C	A	M
Bn-A03-p25756310	A03	16.4386		G	G	G	G	G	G	G	G	G	G	G	G	G	G	G		G	A	A	R		G	A	R
Bn-A03-p25774773	A03	16.4386		T	T	T	T	T	T	T	T	T	T	T	T	T	T	T		T	C	C	Y		T	C	Y
Bn-A03-p25825392	A03	16.4386		A	A	A	A	A	A	A	A	A	A	A	A	A	A	A		A	G	G	R		A	G	R
Bn-A03-p25827210	A03	16.4386		A	A	A	A	A	A	A	A	A	A	A	A	A	A	A		A	G	G	R		A	G	R
Bn-A03-p25839360	A03	16.4386		T	T	T	T	T	T	T	T	T	T	T	T	T	T	T		T	C	C	failed		T	C	Y
Bn-A03-p25843937	A03	16.4386		A	A	A	A	A	A	A	A	A	A	A	A	A	A	A		A	G	G	R		A	G	R
Bn-A03-p24971161	A03	17.3777		G	G	G	G	G	G	G	G	G	G	G	G	G	G	G		G	A	A	R		G	A	R
Bn-A03-p24998976	A03	17.3777		A	A	A	A	A	A	A	A	A	A	A	A	A	A	A		A	C	C	M		A	C	M
Bn-A03-p25009736	A03	17.3777		G	G	G	G	G	G	G	G	G	G	G	G	G	G	G		G	T	T	K		G	T	K
Bn-A03-p25009919	A03	17.3777		T	T	T	T	T	T	T	T	T	T	T	T	T	T	T		T	C	C	Y		T	C	Y
Bn-A03-p25009925	A03	17.3777		A	A	A	A	A	A	A	A	A	A	A	A	A	A	A		A	G	G	R		A	G	R
Bn-A03-p25024647	A03	17.3777		A	A	A	A	A	A	A	A	A	A	A	A	A	A	A		A	G	G	R		A	G	R
Bn-A03-p25024749	A03	17.3777		A	A	A	A	A	A	A	A	A	A	A	A	A	A	A		A	G	G	R		A	G	R
Bn-A03-p25037423	A03	17.3777		T	T	T	T	failed	T	T	T	T	T	failed	failed	T	T	failed		failed	G	G	K		T	G	K
Bn-A03-p25043466	A03	17.3777		T	T	T	T	T	T	T	T	T	T	T	T	T	T	T		T	C	C	Y		T	C	Y
Bn-A03-p24176332	A03	18.3167		A	A	A	A	A	A	A	A	A	A	A	A	A	A	A		A	G	G	R		A	G	R
Bn-A03-p24179750	A03	18.3167		A	A	A	A	A	A	A	A	A	A	A	A	A	A	A		A	C	C	M		A	C	M
Bn-A03-p24181569	A03	18.3167		C	C	C	C	C	C	C	C	C	C	C	C	C	C	C		C	A	A	M		C	A	M
Bn-A03-p24249333	A03	18.3167		C	C	C	C	C	C	C	C	C	C	C	C	C	C	C		C	A	A	M		C	A	M
Bn-A03-p24349898	A03	18.3167		A	A	A	A	A	A	A	A	A	A	A	A	A	A	A		A	C	C	A		A	C	M
Bn-A03-p24410521	A03	18.3167		G	G	G	G	G	G	G	G	G	G	G	G	G	G	G		G	T	T	K		G	T	K
Bn-A03-p24497262	A03	18.3167		C	C	C	C	C	C	C	C	C	C	C	C	C	C	C		C	T	T	Y		C	T	Y
Bn-A03-p24753667	A03	18.3167		T	T	T	T	T	T	T	T	T	T	T	T	T	T	T		T	G	G	K		T	G	K
Bn-A03-p24002443	A03	18.7862		A	A	A	A	A	A	A	A	A	A	A	A	A	A	A		A	C	C	M		A	C	M
Bn-A03-p24016551	A03	18.7862		G	G	G	G	G	G	G	G	G	G	G	G	G	G	G		G	T	T	K		G	T	K
Bn-A03-p24017311	A03	18.7862		A	A	A	A	A	A	A	A	A	A	A	A	A	A	A		A	C	C	M		A	C	M
Bn-A03-p24022648	A03	18.7862		G	G	G	G	G	G	G	G	G	G	G	G	G	G	G		G	A	A	R		G	A	R
Bn-A03-p24032564	A03	18.7862		T	T	T	T	T	T	T	T	T	T	T	T	T	T	T		T	C	C	Y		T	C	Y
Bn-A03-p24048132	A03	18.7862		G	G	G	G	G	G	G	G	G	G	G	G	G	G	G		G	A	A	R		G	A	R
Bn-A03-p23023607	A03	20.195		T	T	T	T	T	T	T	T	T	T	T	T	T	T	T		T	C	C	Y		T	C	Y
Bn-A03-p23023930	A03	20.195		G	G	G	G	G	G	G	G	G	G	G	G	G	G	G		G	A	A	R		G	A	R
Bn-A03-p23025381	A03	20.195		A	A	A	A	A	A	A	A	A	A	A	A	A	A	A		A	G	G	R		A	G	R
Bn-A03-p23027465	A03	20.195		A	A	A	A	A	A	A	A	A	A	A	A	A	A	A		A	G	G	R		A	G	R
Bn-A03-p23065321	A03	20.195		T	T	T	T	T	T	T	T	T	T	T	T	T	T	T		T	C	C	Y		T	C	Y
Bn-A03-p23170401	A03	20.195		G	G	G	G	G	G	G	G	G	G	G	G	G	G	G		G	A	A	A		G	A	R
Bn-A03-p23205791	A03	20.195		A	A	A	A	A	A	A	A	A	A	A	failed	A	A	A		A	G	G	R		A	G	R
Bn-A03-p23243420	A03	20.195		T	T	T	T	T	T	T	T	T	T	T	T	T	T	T		T	C	C	Y		T	C	Y
Bn-A03-p23318910	A03	20.195		A	A	A	A	A	A	A	A	A	A	A	A	A	A	A		A	C	C	M		A	C	M
Bn-A03-p23319135	A03	20.195		T	T	T	T	T	T	T	T	T	T	T	T	T	T	T		T	G	G	K		T	G	K
Bn-A03-p23550322	A03	20.195		A	A	A	A	A	A	A	A	A	A	A	A	A	A	A		A	G	G	R		A	G	R
Bn-A03-p23552601	A03	20.195		C	C	C	C	C	C	C	C	C	C	C	C	C	C	C		C	T	T	Y		C	T	Y
Bn-A03-p23609934	A03	20.195		C	C	C	C	C	C	C	C	C	C	C	C	C	C	C		C	T	T	Y		C	T	Y
Bn-A03-p23621455	A03	20.195		T	T	T	T	T	T	T	T	T	T	T	T	T	T	T		T	C	C	Y		T	C	Y
Bn-A03-p23663605	A03	20.195		A	A	A	A	A	A	A	A	A	A	A	A	A	A	A		A	G	G	R		A	G	R
Bn-A03-p23672735	A03	20.195		A	A	A	A	A	A	A	A	A	A	A	A	A	A	A		A	C	C	M		A	C	M
Bn-A03-p23674889	A03	20.195		C	C	C	C	C	C	C	C	C	C	C	C	C	C	C		C	T	T	Y		C	T	Y
Bn-A03-p23685798	A03	20.195		C	C	C	C	C	C	C	C	C	C	C	C	C	C	C		C	A	A	M		C	A	M
Bn-A03-p23921932	A03	20.195		G	G	G	G	G	G	G	G	G	G	G	G	G	G	G		G	A	A	R		G	A	R
Bn-A03-p23980725	A03	20.195		A	A	A	A	A	A	A	A	A	A	A	A	A	A	A		A	T	T	W		A	T	W
Bn-A03-p23980912	A03	20.195		T	T	T	T	T	T	T	T	T	T	T	T	T	T	T		T	A	A	W		T	A	W
Bn-A03-p22619997	A03	21.134		T	T	T	T	T	T	T	T	T	T	T	T	T	T	T		T	C	C	Y		T	C	Y
Bn-A03-p22626240	A03	21.134		G	G	G	G	G	G	G	G	G	G	G	G	G	G	G		G	A	A	R		G	A	R
Bn-A03-p22630782	A03	21.134		G	G	G	G	G	G	G	G	G	G	G	G	G	G	G		G	T	T	K		G	T	K
Bn-A03-p22633445	A03	21.134		T	T	T	T	T	T	T	T	T	T	T	T	T	T	T		T	C	C	Y		T	C	Y
Bn-A03-p22635426	A03	21.134		A	A	A	A	A	A	A	A	A	A	A	A	A	A	A		A	C	C	M		A	C	M
Bn-A03-p22643433	A03	21.134		A	A	A	A	A	A	A	A	A	A	A	A	A	A	A		A	C	C	M		A	C	M
Bn-A03-p22651625	A03	21.134		G	G	G	G	G	G	G	G	G	G	G	G	G	G	G		G	A	A	R		G	A	R
Bn-A03-p22679507	A03	21.134		A	A	A	A	A	A	A	A	A	A	A	A	A	A	A		A	G	G	R		A	G	R
Bn-A03-p22739253	A03	21.134		T	T	T	T	T	T	T	T	T	T	T	T	T	T	T		T	G	G	K		T	G	K
Bn-A03-p22750972	A03	21.134		C	C	C	C	C	C	C	C	C	C	C	C	C	C	C		C	A	A	M		C	A	M
Bn-A03-p22752812	A03	21.134		T	T	T	T	T	T	T	T	T	T	T	T	T	T	T		T	C	C	Y		T	C	Y
Bn-A03-p22820867	A03	21.134		C	C	C	C	C	C	C	C	C	C	C	C	C	C	C		C	failed	T	C		C	T	Y
Bn-A03-p22820943	A03	21.134		C	C	C	C	C	C	C	C	C	C	C	C	C	C	C		C	A	A	M		C	A	M
Bn-A03-p22820996	A03	21.134		A	A	A	A	A	A	A	A	A	A	A	A	A	A	A		A	C	C	M		A	C	M
Bn-A03-p22821346	A03	21.134		G	G	G	G	G	G	G	G	G	G	G	G	G	G	G		G	A	A	R		G	A	R
Bn-A03-p22838495	A03	21.134		G	G	G	G	G	G	G	G	G	G	G	G	G	G	G		G	T	T	failed		G	T	K
Bn-A03-p22574983	A03	21.6035		T	T	T	T	T	T	T	T	T	T	T	T	T	T	T		T	C	C	Y		T	C	Y
Bn-A03-p22299476	A03	23.0124		T	T	T	T	T	T	T	T	T	T	T	T	T	T	T		T	C	C	Y		T	C	Y
Bn-scaff_15705_3-p436986	A03	23.4819		A	A	A	A	A	A	A	A	A	A	A	A	A	A	A		A	C	C	A		A	C	M
Bn-A03-p22014622	A03	23.4819		T	T	T	T	failed	T	T	T	T	T	T	failed	T	T	T		T	G	G	K		T	G	K
Bn-A03-p22065637	A03	23.4819		G	G	G	G	G	G	G	G	G	G	G	G	G	G	G		G	A	A	R		G	A	R
Bn-A03-p21820847	A03	23.9514		A	A	A	A	A	A	A	A	A	A	A	A	A	A	A		A	G	G	R		A	G	R
Bn-A03-p21830330	A03	23.9514		A	A	A	A	A	A	A	A	A	A	A	A	A	A	A		A	G	G	R		A	G	R
Bn-A03-p21841965	A03	23.9514		C	C	C	C	C	C	C	C	C	C	C	C	C	C	C		C	T	T	Y		C	T	Y
Bn-scaff_15705_1-p2740790	A03	25.3602		T	T	T	T	T	T	T	T	T	T	T	T	T	T	T		T	G	failed	K		T	G	K
Bn-A03-p21271941	A03	25.3602		C	C	C	C	C	C	C	C	C	C	C	C	C	C	C		C	T	T	Y		C	T	Y
Bn-A03-p21292773	A03	25.3602		C	C	C	C	C	C	C	C	C	C	C	C	C	C	C		C	T	T	Y		C	T	Y
Bn-A03-p21357849	A03	25.3602		C	C	C	C	C	C	C	C	C	C	C	C	C	C	C		C	A	A	M		C	A	M
Bn-A03-p21377430	A03	25.3602		A	A	A	A	A	A	A	A	A	A	A	A	A	A	A		A	G	G	failed		A	G	R
Bn-A03-p21478889	A03	25.3602		T	T	T	T	T	T	T	T	T	T	T	T	T	T	T		T	G	G	K		T	G	K
Bn-A03-p21487106	A03	25.3602		T	T	T	T	T	T	T	T	T	T	T	T	T	T	T		T	G	G	failed		T	G	K
Bn-A03-p21504871	A03	25.3602		T	T	T	T	T	T	T	T	T	T	T	T	T	T	T		T	C	C	Y		T	C	Y
Bn-A03-p21505431	A03	25.3602		T	T	T	T	T	T	T	T	T	T	T	T	T	T	T		T	C	C	failed		T	C	Y
Bn-A03-p21505440	A03	25.3602		A	A	A	A	A	A	A	A	A	A	A	A	A	A	A		A	G	G	R		A	G	R
Bn-A03-p21507834	A03	25.3602		T	T	T	T	T	T	T	T	T	T	T	T	T	T	T		T	C	C	Y		T	C	Y
Bn-A03-p21507915	A03	25.3602		A	A	A	A	A	A	A	A	A	A	A	A	A	A	A		A	C	C	M		A	C	M
Bn-A03-p21508594	A03	25.3602		T	T	T	T	T	T	T	T	T	T	T	T	T	T	T		T	C	C	Y		T	C	Y
Bn-A03-p21614714	A03	25.3602		A	A	A	A	A	A	A	A	A	A	A	A	A	A	A		A	G	G	R		A	G	R
Bn-A03-p21615990	A03	25.3602		T	T	T	T	T	T	T	T	T	T	T	T	T	T	T		T	G	G	K		T	G	K
Bn-A09-p23329474	A03	25.3602		C	C	C	C	C	C	C	C	C	C	C	C	C	C	C		C	T	T	Y		C	T	Y
Bn-A03-p21237671	A03	26.2993		G	G	G	G	G	G	G	G	G	G	G	G	G	G	G		G	A	A	R		G	A	R
Bn-A03-p20786060	A03	28.1781		C	C	C	C	C	C	C	C	C	C	C	C	C	C	C		C	A	A	M		C	A	M
Bn-A03-p20375514	A03	30.998		G	G	G	G	G	G	G	G	G	G	G	G	G	G	G		G	A	A	A		G	A	R
Bn-A03-p20398340	A03	30.998		C	C	C	C	C	C	C	C	C	C	C	C	C	C	C		C	T	T	Y		C	T	Y
Bn-A03-p20398711	A03	30.998		C	C	C	C	C	C	C	C	C	C	C	C	C	C	C		C	T	T	Y		C	T	Y
Bn-A03-p20409233	A03	30.998		T	T	T	T	T	T	T	T	T	T	T	T	T	T	T		T	C	C	Y		T	C	Y
Bn-A03-p20114910	A03	32.4068		G	G	G	G	G	G	G	G	G	G	G	G	G	G	G		G	T	T	K		G	T	K
Bn-A03-p20180463	A03	32.4068		C	C	C	C	C	C	C	C	C	C	C	C	C	C	C		C	T	T	Y		C	T	Y
Bn-A03-p20005216	A03	33.3458		G	G	G	G	G	G	G	G	G	G	G	G	G	G	G		G	A	A	R		G	A	R
Bn-A03-p20007146	A03	33.3458		C	C	C	failed	failed	C	C	failed	failed	Y	failed	C	failed	C	failed		failed	T	T	Y		C	T	Y
Bn-A03-p19573902	A03	37.1064		T	T	T	T	T	T	T	T	T	T	T	T	T	T	T		T	G	G	K		T	G	K
Bn-A03-p19582066	A03	37.1064		A	A	A	A	A	A	A	A	A	A	A	A	A	A	A		A	G	G	R		A	G	R
Bn-A03-p19366010	A03	38.0455		C	Y	Y	C	C	C	C	C	C	C	C	C	C	C	C		C	T	T	Y		C	T	Y
Bn-A03-p19380801	A03	38.0455		A	A	A	A	A	A	A	A	A	A	A	A	A	A	A		A	G	G	R		A	G	R
Bn-A03-p19441544	A03	38.0455		T	T	T	T	T	T	T	T	T	T	T	T	T	T	T		T	C	C	Y		T	C	Y
Bn-A03-p19475069	A03	38.0455		A	A	A	A	A	A	A	A	A	A	A	A	A	A	A		A	C	C	M		A	C	M
Bn-A03-p19526788	A03	38.0455		T	T	T	T	T	T	T	T	T	T	T	T	T	T	T		T	C	C	Y		T	C	Y
Bn-A03-p19527199	A03	38.0455		C	C	C	C	C	C	C	C	C	C	C	C	C	C	C		C	T	T	Y		C	T	Y
Bn-A03-p19536775	A03	38.0455		A	A	A	A	A	A	A	A	A	A	A	A	A	A	A		A	G	G	R		A	G	R
Bn-A03-p19542946	A03	38.0455		G	G	G	G	G	G	G	G	G	G	G	G	G	G	G		G	A	A	R		G	A	R
Bn-A03-p19091667	A03	40.3946		G	G	G	G	G	G	G	G	G	failed	G	G	G	G	G		G	A	A	R		G	A	R
Bn-A03-p18848732	A03	40.8641		C	C	C	C	C	C	C	C	C	C	C	C	C	C	C		C	T	T	Y		C	T	Y
Bn-A03-p18855689	A03	40.8641		G	G	G	G	G	G	G	G	G	G	G	G	G	G	G		G	A	A	R		G	A	R
Bn-A03-p18859928	A03	40.8641		C	C	C	C	C	C	C	C	C	C	C	C	C	C	C		C	T	T	Y		C	T	Y
Bn-A03-p18594273	A03	41.3336		T	T	T	T	T	T	T	T	T	T	T	T	T	T	T		T	C	C	T		T	C	Y
Bn-A03-p18606297	A03	41.3336		C	C	C	C	C	C	C	C	C	C	C	C	C	C	C		C	T	T	Y		C	T	Y
Bn-A03-p18618117	A03	41.3336		G	G	G	G	G	G	G	G	G	G	G	G	G	G	G		G	A	A	R		G	A	R
Bn-A03-p18618990	A03	41.3336		G	G	G	G	G	G	G	G	G	G	G	G	G	G	G		G	A	A	R		G	A	R
Bn-A03-p18622329	A03	41.3336		G	G	G	G	G	G	G	G	G	G	G	G	G	G	G		G	A	A	R		G	A	R
Bn-A03-p18455020	A03	41.8031		T	T	T	T	T	T	T	T	T	T	T	T	T	T	T		T	C	C	Y		T	C	Y
Bn-A03-p18462261	A03	41.8031		A	A	A	A	A	A	A	A	A	A	A	A	A	A	A		A	C	failed	A		A	C	M
Bn-A03-p17986611	A03	46.0356		G	G	G	G	G	G	G	G	G	G	G	G	G	G	G		G	A	A	R		G	A	R
Bn-A03-p18014273	A03	46.0356		A	A	A	A	A	A	A	A	A	A	A	A	A	A	A		A	G	G	R		A	G	R
Bn-A03-p18025753	A03	46.0356		A	A	A	A	A	A	A	A	A	A	A	A	A	A	A		A	C	C	M		A	C	M
Bn-scaff_17298_1-p795098	A03	50.7338		T	T	T	T	T	T	T	T	T	T	T	T	T	T	T		T	G	G	failed		T	G	K
Bn-scaff_17298_1-p928410	A03	50.7338		T	T	T	T	T	T	T	T	T	T	T	T	T	T	T		T	C	C	Y		T	C	Y
Bn-scaff_17298_1-p1173360	A03	50.7338		C	C	C	C	C	C	C	C	C	C	C	C	C	C	C		C	T	T	Y		C	T	Y
Bn-scaff_17298_1-p1174018	A03	50.7338		T	T	T	T	T	T	T	T	T	T	T	T	T	T	T		T	G	G	K		T	G	K
Bn-A05-p6918694	A03	50.7338		A	A	A	A	A	A	A	A	A	A	A	A	A	A	A		A	G	G	failed		A	G	R
Bn-A03-p16611349	A03	50.7338		G	G	G	G	G	G	G	G	G	G	G	G	G	G	G		G	A	A	R		G	A	R
Bn-A03-p16742011	A03	50.7338		G	G	G	G	G	G	G	G	G	G	G	G	G	G	G		G	A	A	R		G	A	R
Bn-A03-p16759411	A03	50.7338		A	A	A	A	A	A	A	A	A	A	A	A	A	A	A		A	G	G	R		A	G	R
Bn-A03-p16811562	A03	50.7338		T	T	T	T	T	T	T	T	T	T	T	T	T	T	T		T	C	C	Y		T	C	Y
Bn-A03-p16901041	A03	50.7338		A	A	A	A	A	A	A	A	A	A	A	A	A	A	A		A	C	C	M		A	C	M
Bn-scaff_17298_1-p705887	A03	51.6729		C	C	C	C	C	C	C	C	C	failed	C	C	C	C	C		C	T	T	C		C	T	Y
Bn-A03-p16123758	A03	51.6729		G	G	G	G	G	G	G	G	G	G	G	G	G	G	G		G	A	A	R		G	A	R
Bn-A03-p16126013	A03	51.6729		C	C	C	C	C	C	C	C	C	C	C	C	C	C	C		C	T	T	Y		C	T	Y
Bn-A03-p16185537	A03	51.6729		G	G	G	G	G	G	G	G	G	G	G	G	G	G	G		G	A	A	R		G	A	R
Bn-A03-p16278251	A03	51.6729		A	A	A	A	A	A	A	A	A	A	A	A	A	A	A		A	G	G	R		A	G	R
Bn-A03-p16355867	A03	51.6729		G	G	G	G	G	G	G	G	G	G	G	G	G	G	G		G	T	T	K		G	T	K
Bn-A03-p16017186	A03	52.6119		T	T	T	T	T	T	T	T	T	T	T	T	T	T	T		T	G	G	K		T	G	K
Bn-A03-p16070543	A03	52.6119		G	G	G	G	G	G	G	G	G	G	G	G	G	G	G		G	A	A	R		G	A	R
Bn-A03-p16081434	A03	52.6119		T	T	T	T	T	T	T	T	T	T	T	T	T	T	T		T	C	C	Y		T	C	Y
Bn-A03-p16056039	A03	53.0814		A	A	A	A	A	A	A	A	A	A	A	A	A	A	A		A	G	G	failed		A	G	R
Bn-A03-p16056249	A03	53.0814		T	T	T	T	T	T	T	T	T	T	T	T	T	T	T		T	C	C	T		T	C	Y
Bn-A03-p16056460	A03	53.0814		C	C	C	C	failed	C	failed	C	failed	Y	C	C	C	C	C		C	T	T	Y		C	T	Y
Bn-A03-p16098207	A03	53.0814		T	T	T	T	T	T	T	T	T	T	T	T	T	T	T		T	C	C	Y		T	C	Y
Bn-scaff_17521_1-p246991	A03	53.5509		G	G	G	G	G	G	G	G	G	G	G	G	G	G	G		G	A	A	R		G	A	R
Bn-A03-p15973005	A03	53.5509		A	A	A	A	A	A	A	A	A	A	A	A	A	A	A		A	G	G	R		A	G	R
Bn-A03-p15900189	A03	54.0204		C	C	C	C	C	C	C	C	C	C	C	C	C	C	C		C	A	A	M		C	A	M
Bn-A03-p15906810	A03	54.4899		A	A	A	A	A	A	A	A	A	A	A	A	A	A	A		A	G	G	R		A	G	R
Bn-A03-p15960001	A03	54.9594		C	C	C	C	C	C	C	C	C	C	C	C	C	C	C		C	T	T	Y		C	T	Y
Bn-A03-p15871284	A03	55.4289		T	T	T	T	T	T	T	T	T	T	T	T	T	T	T		T	C	C	Y		T	C	Y
Bn-scaff_17521_1-p460875	A03	55.8984		A	A	A	A	A	A	A	A	A	A	A	A	A	A	A		A	C	C	M		A	C	M
Bn-A03-p15768536	A03	57.3072		C	C	C	C	C	C	C	C	C	C	C	C	C	C	C		C	T	T	Y		C	T	Y
Bn-A03-p15744983	A03	58.2463		A	A	A	A	A	A	A	A	A	A	A	A	A	A	A		A	G	G	R		A	G	R
Bn-A03-p15240794	A03	59.6548		T	T	T	T	T	T	T	T	T	T	T	T	T	T	T		T	C	C	Y		T	C	Y
Bn-A03-p15245600	A03	59.6548		G	R	R	G	G	G	G	G	G	G	G	G	G	G	G		G	A	A	R		G	A	R
Bn-A03-p15351982	A03	59.6548		C	C	C	C	C	C	C	C	C	C	C	C	C	C	C		C	A	A	M		C	A	M
Bn-A03-p15237693	A03	60.1243		C	C	C	C	C	C	C	C	C	C	C	C	C	C	C		C	A	A	M		C	A	M
Bn-A03-p15265791	A03	60.1243		T	T	T	T	T	T	T	T	T	T	T	T	T	T	T		T	C	C	Y		T	C	Y
Bn-A03-p15184379	A03	62.0027		C	C	C	C	C	C	C	C	C	C	C	C	C	C	C		C	T	T	Y		C	T	Y
Bn-A03-p15103575	A03	62.9417		A	A	A	A	A	A	A	A	A	A	A	A	A	A	A		A	G	G	R		A	G	R
Bn-Scaffold000215-p60955	A03	64.82		G	G	G	G	G	G	G	G	G	G	G	G	G	G	G		G	A	A	R		G	A	R
Bn-A03-p14885241	A03	64.82		A	A	A	A	A	A	A	A	A	A	A	A	A	A	A		A	C	C	M		A	C	M
Bn-A03-p14888403	A03	64.82		A	A	A	A	A	A	A	A	A	A	A	A	A	A	A		A	G	G	R		A	G	R
Bn-A03-p14811204	A03	65.2895		C	C	C	C	C	C	C	C	C	C	C	C	C	C	C		C	T	T	failed		C	T	Y
Bn-A03-p14848117	A03	65.2895		C	C	C	C	C	C	C	C	C	failed	C	C	C	C	C		C	A	A	M		C	A	M
Bn-A03-p14585799	A03	65.759		T	T	T	T	T	T	T	T	T	T	T	T	T	T	T		T	C	C	Y		T	C	Y
Bn-A03-p14839583	A03	65.759		C	C	C	C	C	C	C	C	C	C	C	C	C	C	C		C	A	A	M		C	A	M
Bn-A03-p14369287	A03	67.6378		T	T	T	T	T	T	T	T	T	T	T	T	T	T	T		T	G	G	K		T	G	K
Bn-A03-p14387177	A03	67.6378		C	C	C	C	C	C	C	C	C	C	C	C	C	C	C		C	A	A	M		C	A	M
Bn-A03-p14398744	A03	67.6378		T	T	T	T	T	T	T	T	T	T	T	T	T	T	T		T	C	C	Y		T	C	Y
Bn-A03-p14399972	A03	67.6378		G	G	G	G	G	G	G	G	G	G	G	G	G	G	G		G	A	A	R		G	A	R
Bn-A03-p14400020	A03	67.6378		T	T	T	T	T	T	T	T	T	T	T	T	T	T	T		T	G	G	K		T	G	K
Bn-A03-p14434665	A03	67.6378		T	T	T	T	T	T	T	T	T	T	T	T	T	T	T		T	C	C	Y		T	C	Y
Bn-A03-p14462570	A03	67.6378		A	A	A	A	A	A	A	A	A	A	A	A	A	A	A		A	C	C	M		A	C	M
Bn-A03-p14295396	A03	69.5161		G	G	G	G	G	G	G	G	G	G	G	G	G	G	G		G	A	A	R		G	A	R
Bn-A03-p14310386	A03	69.5161		C	C	C	C	C	C	C	C	C	C	C	C	C	C	C		C	A	A	M		C	A	M
Bn-A03-p14197151	A03	69.9856		C	C	C	C	C	C	C	C	C	C	C	C	C	C	C		C	T	T	Y		C	T	Y
Bn-A03-p14112910	A03	72.3335		G	G	G	G	G	G	G	G	G	G	G	G	G	G	G		G	A	A	R		G	A	R
Bn-A03-p14113489	A03	72.3335		C	C	C	C	C	C	C	C	C	C	C	C	C	C	C		C	A	A	M		C	A	M
Bn-A03-p14121492	A03	72.3335		T	T	T	T	T	T	T	T	T	T	T	T	T	T	T		T	C	C	Y		T	C	Y
Bn-A03-p13906492	A03	72.803		A	A	A	A	A	A	A	A	A	A	A	A	A	A	A		A	G	G	R		A	G	R
Bn-A03-p13908787	A03	72.803		T	T	T	T	T	T	T	T	T	T	T	T	T	T	T		T	G	G	K		T	G	K
Bn-A03-p14037892	A03	72.803		A	A	A	A	A	A	A	A	A	A	A	A	A	A	A		A	C	C	M		A	C	M
Bn-A03-p14092692	A03	72.803		A	A	A	A	A	A	A	A	A	A	A	A	A	A	A		A	G	G	R		A	G	R
Bn-A03-p13440035	A03	73.2725		C	C	C	C	C	C	C	C	C	M	C	C	C	C	C		C	A	A	M		C	A	M
Bn-A03-p13502336	A03	73.2725		C	C	C	C	C	C	C	C	C	C	C	C	C	C	C		C	T	T	Y		C	T	Y
Bn-A03-p13523343	A03	73.2725		T	T	T	T	T	T	T	T	T	T	T	T	T	T	T		T	C	C	Y		T	C	Y
Bn-A03-p13777203	A03	73.2725		C	C	C	C	C	C	C	C	C	C	C	C	C	C	C		C	T	T	Y		C	T	Y
Bn-A03-p13778786	A03	73.2725		G	G	G	G	G	G	G	G	G	failed	G	G	G	G	G		G	T	T	K		G	T	K
Bn-scaff_27677_1-p105296	A03	73.742		C	C	C	C	C	C	C	C	C	failed	C	C	C	C	C		C	T	T	Y		C	T	Y
Bn-scaff_27677_1-p246414	A03	73.742		G	G	G	G	G	G	G	G	G	G	G	G	G	G	G		G	A	A	R		G	A	R
Bn-scaff_27677_1-p246472	A03	73.742		A	C	C	A	A	A	A	A	A	A	A	A	A	A	A		A	C	C	failed		A	C	M
Bn-scaff_19523_1-p366203	A03	73.742		A	A	A	A	A	A	A	A	A	A	A	A	A	A	A		A	G	G	R		A	G	R
Bn-A03-p13131453	A03	73.742		G	G	G	G	G	G	G	G	G	G	G	G	G	G	G		G	A	A	R		G	A	R
Bn-A03-p13145923	A03	73.742		C	C	C	C	C	C	C	C	C	C	C	C	C	C	C		C	A	A	A		C	A	M
Bn-A03-p13266036	A03	73.742		T	T	T	T	T	T	T	T	T	T	T	T	T	T	T		T	C	C	Y		T	C	Y
Bn-A03-p13421039	A03	73.742		A	A	A	A	A	A	A	A	A	A	A	A	A	A	A		A	G	G	R		A	G	R
Bn-A03-p13451851	A03	73.742		G	G	G	G	G	G	G	G	G	G	G	G	G	G	G		G	T	T	K		G	T	K
Bn-A03-p13616280	A03	73.742		G	G	G	G	G	G	G	G	G	G	G	G	G	G	G		G	A	A	R		G	A	R
Bn-A03-p13624310	A03	73.742		A	A	A	A	A	A	A	A	A	A	A	A	A	A	A		A	G	G	R		A	G	R
Bn-A03-p13664657	A03	73.742		T	T	T	T	T	T	T	T	T	T	T	T	T	T	T		T	G	G	K		T	G	K
Bn-A07-p6044939	A03	74.681		T	T	T	T	T	T	T	T	T	T	T	T	T	T	T		T	C	C	Y		T	C	Y
Bn-A03-p13802162	A03	74.681		C	C	C	C	C	C	C	C	C	C	C	C	C	C	C		C	T	T	Y		C	T	Y
Bn-A03-p11792328	A03	77.9704		T	T	T	T	T	T	T	T	T	T	T	T	T	T	T		T	C	C	C		T	C	Y
Bn-A03-p11798309	A03	77.9704		C	C	C	C	C	C	C	C	C	C	C	C	C	C	C		C	T	T	Y		C	T	Y
Bn-scaff_16352_1-p100761	A03	80.3195		A	A	A	A	A	A	A	A	A	A	A	A	A	A	A		A	G	G	A		A	G	R
Bn-A03-p11544253	A03	80.3195		A	A	A	A	A	A	A	A	A	A	A	A	A	A	A		A	G	G	R		A	G	R
Bn-A03-p11546520	A03	80.3195		T	T	T	T	T	T	T	T	T	T	T	T	T	T	T		T	G	G	K		T	G	K
Bn-A03-p11549018	A03	80.3195		C	C	C	C	C	C	C	C	C	C	C	C	C	C	C		C	T	T	Y		C	T	Y
Bn-A03-p11549288	A03	80.3195		A	A	A	A	A	A	A	A	A	A	A	A	A	A	A		A	G	G	R		A	G	R
Bn-A03-p11572347	A03	80.3195		C	C	C	C	C	C	C	C	C	C	C	C	C	C	C		C	T	T	Y		C	T	Y
Bn-A03-p11578563	A03	80.3195		C	C	C	C	C	C	C	C	C	C	C	C	C	C	C		C	A	A	M		C	A	M
Bn-A03-p11583086	A03	80.3195		A	A	A	A	A	A	A	A	A	A	A	A	A	A	A		A	G	G	R		A	G	R
Bn-A03-p11613167	A03	80.3195		A	A	A	A	A	A	A	A	A	A	A	A	A	A	A		A	G	G	R		A	G	R
Bn-A03-p11613865	A03	80.3195		A	A	A	A	A	A	A	A	A	A	A	A	A	A	A		A	C	C	M		A	C	M
Bn-A03-p11053758	A03	81.7284		C	C	C	C	C	C	C	C	C	C	C	C	C	C	C		C	T	T	Y		C	T	Y
Bn-A03-p10692514	A03	82.1979		A	A	A	A	A	A	A	A	A	A	A	A	A	A	A		A	C	C	M		A	C	M
Bn-A03-p9939018	A03	82.6674		T	T	T	T	T	T	T	T	T	T	T	T	T	T	T		T	C	C	Y		T	C	Y
Bn-A03-p10010569	A03	82.6674		C	C	C	C	C	C	C	C	C	C	C	C	C	C	C		C	A	A	M		C	A	M
Bn-A03-p10664726	A03	82.6674		G	failed	failed	failed	G	failed	failed	failed	failed	R	G	G	G	failed	failed		failed	A	A	R		G	A	R
Bn-A03-p9537155	A03	83.6064		C	C	C	C	C	C	C	C	C	C	C	C	C	C	C		C	T	T	C		C	T	Y
Bn-Scaffold000831-p1394	A03	86.4243		C	C	C	C	C	C	C	C	C	failed	C	C	C	C	C		C	T	T	Y		C	T	Y
Bn-A03-p10285809	A03	86.4243		A	A	A	A	A	A	A	A	A	A	A	A	A	A	A		A	G	G	R		A	G	R
Bn-A03-p10296969	A03	86.4243		A	A	A	A	A	A	A	A	A	A	A	A	A	A	A		A	C	C	failed		A	C	M
Bn-A03-p10376862	A03	86.4243		T	T	T	T	T	T	T	T	T	T	T	T	T	T	T		T	G	G	T		T	G	K
Bn-A03-p10583411	A03	86.4243		T	T	T	T	T	T	T	T	T	T	T	T	T	T	T		T	C	C	Y		T	C	Y
Bn-A03-p10617866	A03	86.4243		G	G	G	G	G	G	G	G	G	G	G	G	G	G	G		G	A	A	R		G	A	R
Bn-A03-p10640254	A03	86.4243		A	A	A	A	A	A	A	A	A	A	A	A	A	A	A		A	G	G	R		A	G	R
Bn-A03-p10640643	A03	86.4243		T	T	T	T	T	T	T	T	T	T	T	T	T	T	T		T	G	G	K		T	G	K
Bn-A03-p10641836	A03	86.4243		T	T	T	T	T	T	T	T	T	T	T	T	T	T	T		T	G	G	K		T	G	K
Bn-A03-p10651420	A03	86.4243		T	T	T	T	T	T	T	T	T	T	T	T	T	T	T		T	C	C	Y		T	C	Y
Bn-A03-p10676505	A03	86.4243		T	T	T	T	T	T	T	T	T	T	T	T	T	T	T		T	G	G	K		T	G	K
Bn-A03-p10680539	A03	86.4243		A	A	A	A	A	A	A	A	A	A	A	A	A	A	A		A	C	C	M		A	C	M
Bn-A03-p9873384	A03	86.8938		C	C	C	C	C	C	C	C	C	C	C	C	C	C	C		C	T	T	Y		C	T	Y
Bn-A03-p10342088	A03	86.8938		C	C	C	C	C	C	C	C	C	C	C	C	C	C	C		C	A	A	failed		C	A	M
Bn-A03-p10355167	A03	86.8938		A	A	A	A	A	A	A	A	A	A	A	A	A	A	A		A	G	G	R		A	G	R
Bn-A03-p10566503	A03	86.8938		G	G	G	G	G	G	G	G	G	G	G	G	G	G	G		G	A	A	R		G	A	R
Bn-scaff_22466_1-p170754	A03	87.3633		C	C	C	C	C	C	C	C	C	C	C	C	C	C	C		C	A	A	M		C	A	M
Bn-A03-p9567767	A03	88.7722		G	G	G	G	G	G	G	G	G	G	G	G	G	G	G		G	A	A	R		G	A	R
Bn-scaff_23954_1-p141044	A03	89.7112		G	G	G	G	G	G	G	G	G	G	G	G	G	G	G		G	A	A	R		G	A	R
Bn-scaff_23954_1-p817579	A03	93.4742		T	T	T	T	T	T	T	T	T	T	T	T	T	T	T		T	G	G	K		T	G	K
Bn-scaff_23954_1-p1100236	A03	93.4742		C	C	C	C	C	C	C	C	C	C	C	C	C	C	C		C	T	T	Y		C	T	Y
Bn-scaff_23954_1-p1111123	A03	93.4742		A	A	A	A	A	A	A	A	A	A	A	A	A	A	A		A	C	C	M		A	C	M
Bn-A03-p8480669	A03	93.4742		A	A	A	A	A	A	A	A	A	A	A	A	A	A	A		A	G	G	R		A	G	R
Bn-A03-p8554739	A03	93.4742		A	A	A	A	A	A	A	A	A	A	A	A	A	A	A		A	G	G	R		A	G	R
Bn-A03-p8637914	A03	93.4742		A	A	A	A	A	A	A	A	A	A	A	A	A	A	A		A	G	G	R		A	G	R
Bn-A03-p8638217	A03	93.4742		A	A	A	A	A	A	A	A	A	A	A	A	A	A	A		A	C	C	M		A	C	M
Bn-A03-p8833016	A03	93.9437		A	A	A	A	A	A	A	A	A	A	A	A	A	A	A		A	C	C	M		A	C	M
Bn-scaff_23954_1-p254934	A03	94.4132		A	A	A	A	A	A	A	A	A	A	A	A	A	A	A		A	G	G	R		A	G	R
Bn-A03-p9115020	A03	94.4132		T	T	T	T	T	T	T	T	T	T	T	T	T	T	T		T	C	C	Y		T	C	Y
Bn-A03-p9124799	A03	94.4132		G	G	G	G	G	G	G	G	G	G	G	G	G	G	G		G	A	A	R		G	A	R
Bn-A03-p9143356	A03	94.4132		C	C	C	C	C	C	C	C	C	C	C	C	C	C	C		C	A	A	M		C	A	M
Bn-A03-p8103457	A03	96.7623		A	A	A	A	A	A	A	A	A	A	A	A	A	A	A		A	C	C	M		A	C	M
Bn-A03-p8133096	A03	96.7623		G	G	G	G	G	G	G	G	G	G	G	G	G	G	G		G	A	A	R		G	A	R
Bn-A03-p8152842	A03	96.7623		A	A	A	A	A	A	A	A	A	A	A	A	A	A	A		A	G	G	failed		A	G	R
Bn-A03-p8169179	A03	96.7623		A	A	A	A	A	A	A	A	A	A	A	A	A	A	A		A	C	C	M		A	C	M
Bn-A03-p8170734	A03	96.7623		G	G	G	G	G	G	G	G	G	G	G	G	G	G	G		G	T	T	K		G	T	K
Bn-A03-p8171211	A03	96.7623		A	A	A	A	A	A	A	A	A	A	A	A	A	A	A		A	G	G	R		A	G	R
Bn-scaff_19248_1-p357191	A03	97.2318		A	A	A	A	A	A	A	A	A	A	A	A	A	A	A		A	G	G	R		A	G	R
Bn-A03-p8407999	A03	97.2318		T	T	T	T	T	T	T	T	T	T	T	T	T	T	T		T	C	C	Y		T	C	Y
Bn-A03-p8408815	A03	97.2318		A	A	A	A	A	A	A	A	A	A	A	A	A	A	A		A	G	G	failed		A	G	R
Bn-A03-p7434488	A03	100.538		C	C	C	C	C	C	C	C	C	C	C	C	C	C	C		C	T	T	C		C	T	Y
Bn-A03-p7434950	A03	100.538		C	C	C	C	C	C	C	C	C	C	C	C	C	C	C		C	T	T	Y		C	T	Y
Bn-A03-p7467515	A03	100.538		A	A	A	A	A	A	A	A	A	A	A	A	A	A	A		A	C	C	M		A	C	M
Bn-A03-p7491211	A03	100.538		C	C	C	C	C	C	C	C	C	C	C	C	C	C	C		C	A	A	M		C	A	M
Bn-A03-p7500107	A03	100.538		C	C	C	C	C	C	C	C	C	C	C	C	C	C	C		C	T	T	Y		C	T	Y
Bn-A03-p7157782	A03	101.482		T	T	T	T	T	T	T	T	T	T	T	T	T	T	T		T	C	C	Y		T	C	Y
Bn-A03-p7159916	A03	101.482		T	T	T	T	T	T	T	T	T	T	T	T	T	T	T		T	G	G	K		T	G	K
Bn-A03-p7228211	A03	101.482		G	G	G	G	G	G	G	G	G	G	G	G	G	G	G		G	T	T	K		G	T	K
Bn-A03-p7366783	A03	101.482		T	T	T	T	T	T	T	T	T	T	T	T	T	T	T		T	C	C	Y		T	C	Y
Bn-A03-p6849607	A03	102.425		T	T	T	T	T	T	T	T	T	T	T	T	T	T	T		T	C	C	Y		T	C	Y
Bn-A03-p4193022	A03	111.082		C	C	C	C	C	C	C	C	C	C	C	C	C	C	C		C	T	T	Y		C	T	Y
Bn-A03-p4279693	A03	111.559		C	C	C	C	C	C	C	C	C	C	C	C	C	C	C		C	T	T	Y		C	T	Y
Bn-A03-p3799804	A03	114.897		A	A	A	A	A	A	A	A	A	A	A	A	A	A	A		A	C	C	M		A	C	M
Bn-A03-p2665731	A03	124.002		C	C	C	C	C	C	C	C	C	C	C	C	C	C	C		C	T	T	Y		C	T	Y
Bn-A03-p2668128	A03	124.002		T	T	T	T	T	T	T	T	T	T	T	T	T	T	T		T	C	C	Y		T	C	Y
Bn-A03-p1755651	A03	126.359		A	A	A	A	A	A	A	A	A	A	A	A	A	A	A		A	G	G	R		A	G	R
Bn-A03-p1698016	A03	127.013		C	C	C	C	C	C	C	C	C	C	C	C	C	C	C		C	T	T	Y		C	T	Y
Bn-Scaffold000906-p1518	A03	127.666		T	T	T	T	T	T	T	T	T	T	T	T	T	T	T		T	C	C	Y		T	C	Y
Bn-A03-p1904916	A03	128.32		G	G	G	G	G	G	G	G	G	G	G	G	G	G	G		G	A	A	R		G	A	R
Bn-A03-p2140542	A03	128.792		C	C	C	C	C	C	C	C	C	C	C	C	C	C	C		C	T	T	Y		C	T	Y
Bn-A03-p2190638	A03	128.792		C	C	C	C	C	C	C	C	C	C	C	C	C	C	C		C	T	T	Y		C	T	Y
Bn-A03-p2412263	A03	129.731		A	A	A	A	A	A	A	A	A	A	A	A	A	A	A		A	G	G	R		A	G	R
Bn-A03-p2431404	A03	129.731		A	A	A	A	A	A	A	A	A	A	A	A	A	A	A		A	C	C	M		A	C	M
Bn-A03-p2532699	A03	130.203		C	C	C	C	C	C	C	C	C	failed	C	C	C	C	C		C	T	T	Y		C	T	Y
Bn-A03-p1046864	A03	137.292		A	A	A	A	A	A	A	A	A	A	A	A	A	A	A		A	G	G	R		A	G	R
Bn-A03-p731558	A03	141.527		T	T	T	T	T	T	T	T	T	T	T	T	T	T	T		T	G	G	K		T	G	K
Bn-A03-p757592	A03	166.075		T	T	T	T	T	T	T	T	T	T	T	T	T	T	T		T	G	G	T		T	G	K
Bn-A03-p765077	A03	166.075		A	A	A	A	A	A	A	A	A	A	A	A	A	A	A		A	G	G	A		A	G	R
Bn-A03-p766322	A03	166.075		A	A	A	A	A	A	A	A	A	A	A	A	A	A	A		A	G	G	A		A	G	R
Bn-Scaffold000673-p1640	A04	0		A	C	A	A	A	C	A	A	A	A	A	M	A	A	A		A	C	C	M		A	C	M
Bn-A04-p24368	A04	0		G	T	G	G	G	T	G	G	G	G	G	G	G	G	G		G	T	T	K		G	T	K
Bn-scaff_18656_1-p54366	A04	0		A	G	A	A	A	G	A	A	A	A	A	failed	A	A	A		A	G	G	R		A	G	R
Bn-A04-p122280	A04	0		A	C	A	A	A	C	A	A	A	A	A	failed	A	A	A		A	C	C	M		A	C	M
Bn-A04-p223001	A04	0		C	T	C	C	C	T	C	C	C	C	C	C	C	C	C		C	T	T	Y		C	T	Y
Bn-A04-p225323	A04	0		A	C	A	A	A	C	A	A	A	A	A	failed	A	A	A		A	C	C	M		A	C	M
Bn-A04-p234664	A04	0		C	T	C	C	C	T	C	C	C	C	C	C	C	C	C		C	T	T	Y		C	T	Y
Bn-A04-p248884	A04	0		G	T	G	G	G	T	G	G	G	G	G	G	G	G	G		G	T	T	T		G	T	K
Bn-A04-p251383	A04	0		C	T	C	C	C	T	C	C	C	C	C	C	C	C	C		C	T	T	Y		C	T	Y
Bn-A04-p267294	A04	0		A	G	A	A	A	G	A	A	A	A	A	A	A	A	A		A	G	G	R		A	G	R
Bn-A04-p288906	A04	0		T	C	T	T	T	C	T	T	T	T	T	T	T	T	T		T	C	C	Y		T	C	Y
Bn-A04-p312324	A04	0		C	T	C	C	C	T	C	C	C	C	C	C	C	C	C		C	T	T	Y		C	T	Y
Bn-A04-p313091	A04	0		T	C	T	T	T	C	T	T	T	T	T	T	T	T	T		T	C	C	Y		T	C	Y
Bn-A04-p313410	A04	0		T	C	T	T	T	C	T	T	T	T	T	T	T	T	T		T	C	C	Y		T	C	Y
Bn-A04-p320972	A04	0		A	G	A	A	A	G	A	A	A	A	A	failed	A	A	A		A	G	G	R		A	G	R
Bn-A04-p325019	A04	0		T	G	T	T	T	G	T	T	T	T	T	T	T	T	T		T	G	G	K		T	G	K
Bn-A04-p326007	A04	0		T	G	T	T	T	G	T	T	T	T	T	T	T	T	T		T	G	G	K		T	G	K
Bn-A04-p356570	A04	0		G	T	G	G	G	T	G	G	G	G	G	G	G	G	G		G	T	T	K		G	T	K
Bn-A04-p357272	A04	0		G	A	G	G	G	A	G	G	G	G	G	G	G	G	G		G	A	A	R		G	A	R
Bn-A04-p397523	A04	0		G	A	G	G	G	A	G	G	G	G	G	G	G	G	G		G	A	A	R		G	A	R
Bn-A04-p398807	A04	0		G	A	G	G	G	A	G	G	G	G	G	G	G	G	G		G	A	A	R		G	A	R
Bn-A04-p405060	A04	0		A	failed	A	A	A	failed	A	A	A	A	A	A	A	A	A		A	C	C	M		A	C	M
Bn-A04-p463864	A04	0		G	A	G	G	G	A	G	G	G	G	G	G	G	G	G		G	A	A	R		G	A	R
Bn-A04-p534430	A04	0		T	G	T	T	T	G	T	T	T	T	T	T	T	T	T		T	G	G	K		T	G	K
Bn-A04-p534845	A04	0		A	G	A	A	A	G	A	A	A	A	A	A	A	A	A		A	G	G	R		A	G	R
Bn-A04-p541336	A04	0		A	G	A	A	A	G	A	A	A	A	A	A	A	A	A		A	G	G	R		A	G	R
Bn-A04-p556991	A04	0		C	A	C	C	C	A	C	C	C	C	C	C	C	C	C		C	A	A	M		C	A	M
Bn-A04-p557097	A04	0		T	G	T	T	T	G	T	T	T	T	T	T	T	T	T		T	G	G	K		T	G	K
Bn-A04-p582979	A04	0		C	T	C	C	C	T	C	C	C	C	C	C	C	C	C		C	T	T	Y		C	T	Y
Bn-A04-p583242	A04	0		T	G	T	T	T	G	T	T	T	T	T	T	T	T	T		T	G	G	K		T	G	K
Bn-A04-p597296	A04	0		G	A	G	G	G	A	G	G	G	G	G	G	G	G	G		G	A	A	R		G	A	R
Bn-A04-p599845	A04	0		C	T	C	C	C	T	C	C	C	C	C	C	C	C	C		C	T	T	Y		C	T	Y
Bn-A04-p600223	A04	0		G	T	G	G	G	T	G	G	G	G	G	G	G	G	G		G	T	T	K		G	T	K
Bn-A04-p619001	A04	0		C	T	C	C	C	T	C	C	C	C	C	C	C	C	C		C	T	T	Y		C	T	Y
Bn-A04-p641998	A04	0		G	A	G	G	G	A	G	G	G	G	G	G	G	G	G		G	A	A	R		G	A	R
Bn-A04-p643876	A04	0		G	A	G	G	G	A	G	G	G	G	G	G	G	G	G		G	A	A	R		G	A	R
Bn-A04-p668378	A04	0		T	C	T	T	T	C	T	T	T	T	T	T	T	T	T		T	C	C	C		T	C	Y
Bn-A04-p669182	A04	0		G	A	G	G	G	A	G	G	G	G	G	G	G	G	G		G	A	A	failed		G	A	R
Bn-A04-p726356	A04	0		A	G	A	A	A	G	A	A	A	A	A	failed	A	A	A		A	G	G	R		A	G	R
Bn-A04-p761383	A04	0		T	G	T	T	T	G	T	T	T	T	T	K	T	T	T		T	G	G	K		T	G	K
Bn-A04-p784708	A04	0		T	C	T	T	T	C	T	T	T	T	T	T	T	T	T		T	C	C	Y		T	C	Y
Bn-A04-p803315	A04	0		A	G	A	A	A	G	A	A	A	A	A	A	A	A	A		A	G	G	R		A	G	R
Bn-A04-p808834	A04	0		G	T	G	G	G	T	G	G	G	G	G	G	G	G	G		G	T	T	K		G	T	K
Bn-A04-p809984	A04	0		A	G	A	A	A	G	A	A	A	A	A	A	A	A	A		A	G	G	R		A	G	R
Bn-A04-p810039	A04	0		T	C	T	T	T	C	T	T	T	T	T	T	T	T	T		T	C	C	Y		T	C	Y
Bn-A04-p810166	A04	0		A	G	A	A	A	G	A	A	A	A	A	A	A	A	A		A	G	G	R		A	G	R
Bn-A04-p810935	A04	0		C	T	C	C	C	T	C	C	C	C	C	C	C	C	C		C	T	T	Y		C	T	Y
Bn-A04-p814033	A04	0		C	A	C	C	C	A	C	C	C	C	C	C	C	C	C		C	A	A	M		C	A	M
Bn-A04-p860212	A04	0		G	T	G	G	G	T	G	G	G	G	G	G	G	G	G		G	T	T	K		G	T	K
Bn-A04-p870365	A04	0		G	T	G	G	G	T	G	G	G	G	G	G	G	G	G		G	T	T	K		G	T	K
Bn-A04-p874008	A04	0		G	A	G	G	G	A	G	G	G	G	G	G	G	G	G		G	A	A	R		G	A	R
Bn-A04-p922828	A04	0		A	C	A	A	A	C	A	A	A	A	A	A	A	A	A		A	C	C	M		A	C	M
Bn-A04-p926916	A04	0		T	C	T	T	T	C	T	T	T	T	T	T	T	T	T		T	C	C	T		T	C	Y
Bn-A04-p934150	A04	0		A	G	A	A	A	G	A	A	A	A	A	R	A	A	A		A	G	G	R		A	G	R
Bn-A04-p980952	A04	0		G	T	G	G	G	T	G	G	G	G	G	G	G	G	G		G	T	T	K		G	T	K
Bn-A04-p982068	A04	0		A	G	A	A	A	G	A	A	A	A	A	A	A	A	A		A	G	G	R		A	G	R
Bn-scaff_16770_1-p982799	A04	0		T	failed	T	T	T	failed	T	T	T	T	T	T	T	T	T		T	C	C	Y		T	C	Y
Bn-A04-p1032336	A04	0.4695		G	A	G	G	G	A	G	G	G	G	G	G	G	G	G		G	A	A	R		G	A	R
Bn-A04-p1036308	A04	0.939		T	C	T	T	T	C	T	T	T	T	T	failed	T	T	T		T	C	C	Y		T	C	Y
Bn-A04-p1042273	A04	0.939		T	G	T	T	T	G	T	T	T	T	T	T	T	T	T		T	G	G	K		T	G	K
Bn-A04-p1043111	A04	0.939		C	T	C	C	C	T	C	C	C	C	C	C	C	C	C		C	T	T	Y		C	T	Y
Bn-A04-p1062119	A04	3.7589		C	T	C	C	C	C	C	C	C	C	C	C	C	C	C		C	T	T	Y		C	T	Y
Bn-A04-p1311567	A04	5.6377		G	T	G	G	G	G	G	G	G	G	G	G	G	G	G		G	T	T	failed		G	T	K
Bn-A04-p1318613	A04	5.6377		T	C	T	T	T	T	T	T	T	T	T	T	T	T	T		T	C	C	Y		T	C	Y
Bn-A04-p1353238	A04	5.6377		A	G	A	A	A	A	A	A	A	A	A	A	A	A	A		A	G	G	R		A	G	R
Bn-A04-p1356122	A04	5.6377		C	T	C	C	C	C	C	C	C	C	C	C	C	C	C		C	T	T	Y		C	T	Y
Bn-A04-p1390449	A04	5.6377		A	C	A	A	A	A	A	A	A	A	A	A	A	A	A		A	C	C	M		A	C	M
Bn-A04-p1416287	A04	5.6377		G	A	G	G	G	G	G	G	G	G	G	G	G	G	G		G	A	A	R		G	A	R
Bn-A04-p1417481	A04	5.6377		T	C	T	T	T	T	T	T	T	T	T	T	T	T	T		T	C	C	Y		T	C	Y
Bn-A04-p1470844	A04	6.1072		A	C	A	A	A	A	A	A	A	A	A	A	A	A	A		A	C	C	M		A	C	M
Bn-A04-p1576564	A04	6.1072		C	T	C	C	C	C	C	C	C	C	C	C	C	C	C		C	T	T	Y		C	T	Y
Bn-A04-p1585447	A04	6.1072		A	G	A	A	A	A	A	A	A	A	A	A	A	A	A		A	G	G	R		A	G	R
Bn-A04-p1623151	A04	6.1072		T	G	T	T	T	T	T	T	T	T	T	failed	T	T	T		T	G	G	K		T	G	K
Bn-A04-p1913537	A04	7.986		G	A	G	G	G	G	G	G	G	G	G	G	G	G	G		G	A	A	R		G	A	R
Bn-A04-p1932352	A04	7.986		A	C	A	A	A	A	A	A	A	A	A	A	A	A	A		A	C	C	M		A	C	M
Bn-A04-p2000268	A04	7.986		A	G	A	A	A	A	A	A	A	A	A	A	A	A	A		A	G	G	R		A	G	R
Bn-A04-p2094469	A04	7.986		T	G	T	T	T	T	T	T	T	T	T	K	T	T	T		T	G	G	K		T	G	K
Bn-A04-p2094818	A04	7.986		A	G	A	A	A	A	A	A	A	A	A	A	A	A	A		A	G	G	R		A	G	R
Bn-A04-p2151567	A04	7.986		G	A	G	G	G	G	G	G	G	G	G	G	G	G	G		G	A	A	R		G	A	R
Bn-A04-p2152171	A04	7.986		A	C	A	A	A	A	A	A	A	A	A	A	A	A	A		A	C	C	M		A	C	M
Bn-A04-p2152528	A04	7.986		T	C	T	T	T	T	T	T	T	T	T	T	T	T	T		T	C	C	Y		T	C	Y
Bn-A04-p2367374	A04	7.986		T	C	T	T	T	T	T	T	T	T	T	T	T	T	T		T	C	C	Y		T	C	Y
Bn-A04-p2657695	A04	9.3948		T	G	T	T	T	T	T	T	T	T	T	T	T	T	T		T	G	G	K		T	G	K
Bn-A04-p2660465	A04	9.3948		C	T	C	C	C	C	C	C	C	C	C	C	C	C	C		C	T	T	Y		C	T	Y
Bn-A04-p2662208	A04	9.3948		C	T	C	C	C	C	C	C	C	C	C	C	C	C	C		C	T	T	Y		C	T	Y
Bn-A04-p2664124	A04	9.3948		T	C	T	T	T	T	T	T	T	T	T	T	T	T	T		T	C	C	Y		T	C	Y
Bn-A04-p2692131	A04	9.3948		T	C	T	T	T	T	T	T	T	T	T	T	T	T	T		T	C	C	Y		T	C	Y
Bn-A04-p2689124	A04	9.8643		A	G	A	A	A	A	A	A	A	A	A	A	A	A	A		A	G	G	R		A	G	R
Bn-A04-p1978703	A04	11.2732		A	G	A	A	A	A	A	A	A	A	A	A	A	A	A		A	G	G	G		A	G	R
Bn-A04-p1655416	A04	13.152		C	T	C	C	C	C	C	C	C	C	C	C	C	C	C		C	T	T	Y		C	T	Y
Bn-A04-p1311487	A04	13.6215		A	G	A	A	A	A	A	A	A	A	A	A	A	A	A		A	G	G	R		A	G	R
Bn-A04-p1429850	A04	13.6215		T	C	T	T	T	T	T	T	T	T	T	T	T	T	T		T	C	C	Y		T	C	Y
Bn-A04-p1048288	A04	14.091		A	C	A	A	A	C	A	A	A	A	A	A	A	A	A		A	C	C	M		A	C	M
Bn-A04-p1070815	A04	14.5605		T	G	T	T	T	T	T	T	T	T	T	T	T	T	T		T	G	G	K		T	G	K
Bn-A04-p1077522	A04	14.5605		C	A	C	C	C	C	C	C	C	C	C	C	C	C	C		C	A	A	M		C	A	M
Bn-A04-p1156390	A04	14.5605		A	G	A	A	A	A	A	A	A	A	A	A	A	A	A		A	G	G	R		A	G	R
Bn-A04-p1159662	A04	14.5605		G	A	G	G	G	G	G	G	G	G	G	failed	G	G	G		G	A	A	R		G	A	R
Bn-A04-p1159924	A04	14.5605		C	T	C	C	C	C	C	C	C	C	C	C	C	C	C		C	T	T	Y		C	T	Y
Bn-A04-p1161563	A04	14.5605		G	A	G	G	G	G	G	G	G	G	G	G	G	G	G		G	A	A	failed		G	A	R
Bn-A04-p1231047	A04	14.5605		T	G	T	T	T	T	T	T	T	T	T	T	T	T	T		T	G	G	K		T	G	K
Bn-A04-p1231127	A04	14.5605		C	T	C	C	C	C	C	C	C	C	C	failed	C	C	C		C	T	T	Y		C	T	Y
Bn-A04-p1239789	A04	14.5605		A	G	A	A	A	A	A	A	A	A	A	A	A	A	A		A	G	G	R		A	G	R
Bn-A04-p1240196	A04	14.5605		G	A	G	G	G	G	G	G	G	G	G	G	G	G	G		G	A	A	R		G	A	R
Bn-A04-p1091727	A04	15.03		A	C	A	A	A	A	A	A	A	A	A	A	A	A	A		A	C	C	M		A	C	M
Bn-A04-p1282528	A04	15.4995		G	A	G	G	G	G	G	G	G	G	G	G	G	G	G		G	A	A	R		G	A	R
Bn-A04-p1330321	A04	15.4995		A	G	A	A	A	A	A	A	A	A	A	failed	A	A	A		A	G	G	R		A	G	R
Bn-A04-p1346738	A04	15.4995		G	T	G	G	G	G	G	G	G	G	G	G	G	G	G		G	T	T	K		G	T	K
Bn-A04-p1349255	A04	15.4995		C	A	C	C	C	C	C	C	C	C	C	C	C	C	C		C	A	A	M		C	A	M
Bn-A04-p1355502	A04	15.4995		G	A	G	G	G	G	G	G	G	G	G	G	G	G	G		G	A	A	R		G	A	R
Bn-A04-p1377226	A04	15.4995		C	T	C	C	C	C	C	C	C	C	C	failed	C	C	C		C	T	T	Y		C	T	Y
Bn-A04-p1680506	A04	16.908		A	C	A	A	A	A	A	A	A	A	A	A	A	A	A		A	C	C	failed		A	C	M
Bn-A04-p1680673	A04	16.908		T	C	T	T	T	T	T	T	T	T	T	T	T	T	T		T	C	C	Y		T	C	Y
Bn-A04-p1683090	A04	16.908		A	G	A	A	A	A	A	A	A	A	A	A	A	A	A		A	G	G	R		A	G	R
Bn-A04-p1745832	A04	16.908		G	T	G	G	G	G	G	G	G	G	G	G	G	G	G		G	T	T	K		G	T	K
Bn-A04-p1759257	A04	16.908		T	C	T	T	T	T	T	T	T	T	T	T	T	T	T		T	C	C	Y		T	C	Y
Bn-A04-p1764916	A04	16.908		G	A	G	G	G	G	G	G	G	G	G	G	G	G	G		G	A	A	R		G	A	R
Bn-A04-p1765163	A04	16.908		C	A	C	C	C	C	C	C	C	C	C	C	C	C	C		C	A	A	M		C	A	M
Bn-A04-p1774031	A04	16.908		A	C	A	A	A	A	A	A	A	A	A	A	A	A	A		A	C	C	M		A	C	M
Bn-A04-p1774926	A04	16.908		C	A	C	C	C	C	C	C	C	C	C	C	C	C	C		C	A	A	M		C	A	M
Bn-A04-p1775155	A04	16.908		T	C	T	T	T	T	T	T	T	T	T	failed	T	T	T		T	C	C	Y		T	C	Y
Bn-A04-p1783485	A04	16.908		T	C	T	T	T	T	T	T	T	T	T	Y	T	T	T		T	C	C	Y		T	C	Y
Bn-A04-p1815404	A04	17.856		T	C	T	T	T	T	T	T	T	T	T	Y	T	T	T		T	C	C	failed		T	C	Y
Bn-A04-p1854718	A04	17.856		T	C	T	T	T	T	T	T	T	T	T	T	T	T	T		T	C	C	Y		T	C	Y
Bn-A04-p1880654	A04	17.856		A	G	A	A	A	A	A	A	A	A	A	A	A	A	A		A	G	G	R		A	G	R
Bn-A04-p1897541	A04	17.856		G	T	G	G	G	G	G	G	G	G	G	G	G	G	G		G	T	T	K		G	T	K
Bn-scaff_26946_1-p37150	A04	18.3255		T	C	T	T	T	T	T	T	T	T	T	Y	T	T	T		T	C	C	Y		T	C	Y
Bn-scaff_26391_1-p192467	A04	18.3255		T	G	T	T	T	T	T	T	T	T	T	T	T	T	T		T	G	G	G		T	G	K
Bn-A04-p1932300	A04	18.3255		T	C	T	T	T	T	T	T	T	T	T	T	T	T	T		T	C	C	Y		T	C	Y
Bn-A04-p1935147	A04	18.3255		T	C	T	T	T	T	T	T	T	T	T	T	T	T	T		T	C	C	Y		T	C	Y
Bn-A04-p1971842	A04	18.3255		T	C	T	T	T	T	T	T	T	T	T	T	T	T	T		T	C	C	Y		T	C	Y
Bn-A04-p1993598	A04	18.3255		T	C	T	T	T	T	T	T	T	T	T	T	T	T	T		T	C	C	Y		T	C	Y
Bn-A04-p2009476	A04	18.3255		G	A	G	G	G	G	G	G	G	G	G	G	G	G	G		G	A	A	R		G	A	R
Bn-A04-p2146459	A04	18.3255		C	T	C	C	C	C	C	C	C	C	C	C	C	C	C		C	T	T	Y		C	T	Y
Bn-A04-p2149214	A04	18.3255		G	T	G	G	G	G	G	G	G	G	G	failed	G	G	G		G	T	T	K		G	T	K
Bn-A04-p2282199	A04	18.3255		T	C	T	T	T	T	T	T	T	T	T	Y	T	T	T		T	C	C	Y		T	C	Y
Bn-A04-p2448580	A04	18.3255		G	A	G	G	G	G	G	G	G	G	G	G	G	G	G		G	A	A	R		G	A	R
Bn-A04-p1979834	A04	18.795		G	A	G	G	G	G	G	G	G	G	G	G	G	G	G		G	A	A	R		G	A	R
Bn-A04-p2325988	A04	18.795		T	G	T	T	T	T	T	T	T	T	T	T	T	T	T		T	G	G	K		T	G	K
Bn-A04-p2668053	A04	20.6733		G	A	G	G	G	G	G	G	G	G	G	G	G	G	G		G	A	A	R		G	A	R
Bn-scaff_16263_2-p552620	A04	21.1428		C	C	C	C	C	C	C	C	C	C	C	C	C	C	C		C	A	A	A		C	A	M
Bn-A04-p2780974	A04	21.1428		A	A	A	A	A	A	A	A	A	A	A	A	A	A	A		A	G	G	R		A	G	R
Bn-A04-p2781853	A04	21.1428		C	C	C	C	C	C	C	C	C	C	C	C	C	C	C		C	A	A	M		C	A	M
Bn-A04-p2782258	A04	21.1428		T	T	T	T	T	T	T	T	T	T	T	T	T	T	T		T	C	C	Y		T	C	Y
Bn-A04-p2783207	A04	21.1428		A	A	A	A	A	A	A	A	A	A	A	A	A	A	A		A	C	C	M		A	C	M
Bn-A04-p2789250	A04	21.1428		G	G	G	G	G	G	G	G	G	G	G	G	G	G	G		G	T	T	K		G	T	K
Bn-A04-p2793807	A04	21.1428		T	T	T	T	T	T	T	T	T	T	T	failed	T	T	T		T	C	C	Y		T	C	Y
Bn-A04-p2802411	A04	21.1428		T	T	T	T	T	T	T	T	T	T	T	T	T	T	T		T	G	G	K		T	G	K
Bn-A04-p2817722	A04	21.1428		T	T	T	T	T	T	T	T	T	T	T	T	T	T	T		T	C	C	Y		T	C	Y
Bn-A04-p2818095	A04	21.1428		T	T	T	T	T	T	T	T	T	T	T	failed	T	T	T		T	C	C	Y		T	C	Y
Bn-A04-p2825294	A04	21.1428		A	A	A	A	A	A	A	A	A	A	A	failed	A	A	A		A	G	G	R		A	G	R
Bn-A04-p2825362	A04	21.1428		A	A	A	A	A	A	A	A	A	A	A	A	A	A	A		A	C	C	M		A	C	M
Bn-A04-p2892985	A04	21.1428		C	C	C	C	C	C	C	C	C	C	C	C	C	C	C		C	T	T	Y		C	T	Y
Bn-A04-p2944723	A04	21.1428		A	A	A	A	A	A	A	A	A	A	A	A	A	A	A		A	G	G	R		A	G	R
Bn-A04-p2954791	A04	21.1428		T	T	T	T	T	T	T	T	T	T	T	T	T	T	T		T	G	G	K		T	G	K
Bn-A04-p2954824	A04	21.1428		T	T	T	T	T	T	T	T	T	T	T	T	T	T	T		T	G	G	K		T	G	K
Bn-A04-p2963387	A04	21.1428		A	A	A	A	A	A	A	A	A	A	A	A	A	A	A		A	G	G	R		A	G	R
Bn-A04-p2999394	A04	21.1428		G	G	G	G	G	G	G	G	G	G	G	G	G	G	G		G	A	A	R		G	A	R
Bn-A04-p3016121	A04	21.1428		C	C	C	C	C	C	C	C	C	C	C	failed	C	C	C		C	A	A	M		C	A	M
Bn-A04-p2841305	A04	21.6123		C	C	C	C	C	C	C	C	C	C	C	failed	C	C	C		C	A	A	M		C	A	M
Bn-A04-p2843802	A04	21.6123		C	C	C	C	C	C	C	C	C	C	C	C	C	C	C		C	T	T	Y		C	T	Y
Bn-A04-p2845855	A04	21.6123		G	G	G	G	G	G	G	G	G	G	G	G	G	G	G		G	T	T	K		G	T	K
Bn-A04-p2847914	A04	21.6123		C	C	C	C	C	C	C	C	C	C	C	C	C	C	C		C	T	T	Y		C	T	Y
Bn-A04-p2889239	A04	21.6123		G	G	G	G	G	G	G	G	G	G	G	G	G	G	G		G	A	A	R		G	A	R
Bn-A04-p2913939	A04	21.6123		A	A	A	A	A	A	A	A	A	A	A	A	A	A	A		A	G	G	R		A	G	R
Bn-A04-p2914409	A04	21.6123		T	T	T	T	T	T	T	T	T	T	T	T	T	T	T		T	C	C	Y		T	C	Y
Bn-A04-p2921313	A04	21.6123		A	A	A	A	A	A	A	A	A	A	A	A	A	A	A		A	C	C	M		A	C	M
Bn-A04-p2921682	A04	21.6123		C	C	C	C	C	C	C	C	C	C	C	C	C	C	C		C	T	T	Y		C	T	Y
Bn-A04-p2921832	A04	21.6123		G	G	G	G	G	G	G	G	G	G	G	G	G	G	G		G	A	A	R		G	A	R
Bn-A04-p2923396	A04	21.6123		T	T	T	T	T	T	T	T	T	T	T	T	T	T	T		T	C	C	Y		T	C	Y
Bn-A04-p2925273	A04	21.6123		A	A	A	A	A	A	A	A	A	A	A	A	A	A	A		A	G	G	R		A	G	R
Bn-A04-p2932086	A04	21.6123		A	A	A	A	A	A	A	A	A	A	A	A	A	A	A		A	G	G	R		A	G	R
Bn-A04-p3263085	A04	21.6123		T	T	T	T	T	T	T	T	T	T	T	failed	T	T	T		T	G	G	K		T	G	K
Bn-A04-p3631563	A04	23.4911		A	A	A	A	A	A	A	A	A	A	A	A	A	A	A		A	G	G	R		A	G	R
Bn-A04-p3632226	A04	23.4911		G	G	G	G	G	G	G	G	G	G	G	G	G	G	G		G	A	A	R		G	A	R
Bn-A04-p3632611	A04	23.4911		G	G	G	G	G	G	G	G	G	G	G	G	G	G	G		G	A	A	R		G	A	R
Bn-A04-p3668627	A04	23.4911		A	A	A	A	A	A	A	A	A	A	A	A	A	A	A		A	C	C	M		A	C	M
Bn-A04-p3719381	A04	23.4911		G	G	G	G	G	G	G	G	G	G	G	G	G	G	G		G	T	T	K		G	T	K
Bn-A04-p3421117	A04	24.8997		T	T	T	T	T	T	T	T	T	T	T	T	T	T	T		T	C	C	Y		T	C	Y
Bn-A04-p3471699	A04	24.8997		T	T	T	T	T	T	T	T	T	T	T	T	T	T	T		T	C	C	Y		T	C	Y
Bn-A04-p3483780	A04	24.8997		T	T	T	T	T	T	T	T	T	T	T	T	T	T	T		T	C	C	Y		T	C	Y
Bn-A04-p3457753	A04	25.3692		T	T	T	T	T	T	T	T	T	T	T	failed	T	T	T		T	C	C	Y		T	C	Y
Bn-A04-p3702357	A04	25.3692		G	G	G	G	G	G	G	G	G	G	G	failed	G	G	G		G	T	T	K		G	T	K
Bn-A04-p5183306	A04	30.0779		G	G	G	G	G	G	G	G	G	G	G	G	G	G	G		G	A	A	R		G	A	R
Bn-scaff_20191_1-p143344	A04	30.5474		T	T	T	T	T	T	T	T	T	T	T	T	T	T	T		T	C	C	T		T	C	Y
Bn-A04-p6968899	A04	31.956		A	A	A	A	A	A	A	A	A	A	A	A	A	A	A		A	G	G	R		A	G	R
Bn-A04-p6973605	A04	31.956		G	G	G	G	G	G	G	G	G	G	G	G	G	G	G		G	T	T	K		G	T	K
Bn-A04-p6973712	A04	31.956		G	G	G	G	G	G	G	G	G	G	G	G	G	G	G		G	A	A	R		G	A	R
Bn-A04-p6974206	A04	31.956		C	C	C	C	C	C	C	C	C	C	C	C	C	C	C		C	T	T	Y		C	T	Y
Bn-A04-p6975646	A04	31.956		A	A	A	A	A	A	A	A	A	A	A	A	A	A	A		A	C	C	M		A	C	M
Bn-A04-p6978108	A04	31.956		A	A	A	A	A	A	A	A	A	A	A	A	A	A	A		A	G	G	R		A	G	R
Bn-A04-p6978163	A04	31.956		T	T	T	T	T	T	T	T	T	T	T	T	T	T	T		T	G	G	K		T	G	K
Bn-A04-p6979129	A04	31.956		C	C	C	C	C	C	C	C	C	C	C	C	C	C	C		C	T	T	Y		C	T	Y
Bn-A04-p6980459	A04	31.956		G	G	G	G	G	G	G	G	G	G	G	G	G	G	G		G	A	A	R		G	A	R
Bn-A04-p7107858	A04	31.956		A	A	A	A	A	A	A	A	A	A	A	A	A	A	A		A	C	C	M		A	C	M
Bn-A04-p7109346	A04	31.956		G	G	G	G	G	G	G	G	G	G	G	G	G	G	G		G	A	A	R		G	A	R
Bn-A04-p7109625	A04	31.956		T	T	T	T	T	T	T	T	T	T	T	T	T	T	T		T	C	C	Y		T	C	Y
Bn-A04-p7112803	A04	31.956		G	G	G	G	G	G	G	G	G	G	G	G	G	G	G		G	A	A	R		G	A	R
Bn-A04-p7113156	A04	31.956		C	C	C	C	C	C	C	C	C	C	C	C	C	C	C		C	T	T	Y		C	T	Y
Bn-A04-p7113281	A04	31.956		G	G	G	G	G	G	G	G	G	G	G	G	G	G	G		G	A	A	R		G	A	R
Bn-A04-p7113498	A04	31.956		T	T	T	T	T	T	T	T	T	T	T	T	T	T	T		T	G	G	K		T	G	K
Bn-A04-p7133952	A04	31.956		T	T	T	T	T	T	T	T	T	T	T	T	T	T	T		T	C	C	Y		T	C	Y
Bn-A04-p7134022	A04	31.956		C	C	C	C	C	C	C	C	C	C	C	C	C	C	C		C	T	T	Y		C	T	Y
Bn-A04-p7139140	A04	31.956		T	T	T	T	T	T	T	T	T	T	T	T	T	T	T		T	G	G	K		T	G	K
Bn-A04-p7141171	A04	31.956		C	C	C	C	C	C	C	C	C	C	C	C	C	C	C		C	T	T	failed		C	T	Y
Bn-A04-p7142597	A04	31.956		A	A	A	A	A	A	A	A	A	A	A	A	A	A	A		A	C	C	M		A	C	M
Bn-A04-p7143891	A04	31.956		A	A	A	A	A	A	A	A	A	A	A	A	A	A	A		A	C	C	M		A	C	M
Bn-A04-p7149396	A04	31.956		A	A	A	A	A	A	A	A	A	A	A	A	A	A	A		A	G	G	G		A	G	R
Bn-A04-p7150064	A04	31.956		A	A	A	A	A	A	A	A	A	A	A	A	A	A	A		A	G	G	R		A	G	R
Bn-A04-p7150104	A04	31.956		A	A	A	A	A	A	A	A	A	A	A	A	A	A	A		A	G	G	R		A	G	R
Bn-A04-p7150329	A04	31.956		C	C	C	C	C	C	C	C	C	C	C	C	C	C	C		C	A	A	M		C	A	M
Bn-A04-p7666812	A04	33.8343		G	G	G	G	G	G	G	G	G	G	G	G	G	G	G		G	T	T	K		G	T	K
Bn-A04-p7666981	A04	33.8343		G	G	G	G	G	G	G	G	G	G	G	G	G	G	G		G	A	A	R		G	A	R
Bn-A04-p7670170	A04	33.8343		A	A	A	A	A	A	A	A	A	A	A	failed	A	A	A		A	C	C	M		A	C	M
Bn-A04-p7671731	A04	33.8343		G	G	G	G	G	G	G	G	G	G	G	G	G	G	G		G	T	T	K		G	T	K
Bn-A04-p7672240	A04	33.8343		G	G	G	G	G	G	G	G	G	G	G	G	G	G	G		G	A	A	R		G	A	R
Bn-A04-p7681107	A04	33.8343		T	T	T	T	T	T	T	T	T	T	T	T	T	T	T		T	C	C	Y		T	C	Y
Bn-A04-p7694288	A04	33.8343		G	G	G	G	G	G	G	G	G	G	G	R	G	G	G		G	A	A	R		G	A	R
Bn-scaff_16876_1-p1240480	A04	34.7733		C	C	C	C	C	C	C	C	C	C	C	failed	C	C	C		C	T	T	Y		C	T	Y
Bn-A04-p7161326	A04	34.7733		T	T	T	T	T	T	T	T	T	T	T	T	T	T	T		T	G	G	K		T	G	K
Bn-A04-p7162690	A04	34.7733		C	C	C	C	C	C	C	C	C	C	C	C	C	C	C		C	T	T	C		C	T	Y
Bn-A04-p7251871	A04	34.7733		A	A	A	A	A	A	A	A	A	A	A	A	A	A	A		A	G	G	R		A	G	R
Bn-A04-p7349115	A04	34.7733		T	T	T	T	T	T	T	T	T	T	T	T	T	T	T		T	C	C	Y		T	C	Y
Bn-A04-p7350870	A04	34.7733		G	G	G	G	G	G	G	G	G	G	G	G	G	G	G		G	A	A	R		G	A	R
Bn-A04-p7442353	A04	34.7733		T	T	T	T	T	T	T	T	T	T	T	T	T	T	T		T	C	C	Y		T	C	Y
Bn-A04-p7442886	A04	34.7733		G	G	G	G	G	G	G	G	G	G	G	G	G	G	G		G	T	T	K		G	T	K
Bn-A04-p7443395	A04	34.7733		A	A	A	A	A	A	A	A	A	A	A	A	A	A	A		A	C	C	M		A	C	M
Bn-A04-p7493966	A04	34.7733		T	T	T	T	T	T	T	T	T	T	T	T	T	T	T		T	C	C	Y		T	C	Y
Bn-A04-p7540834	A04	34.7733		A	A	A	A	A	A	A	A	A	A	A	A	A	A	A		A	G	G	R		A	G	R
Bn-A04-p7582986	A04	34.7733		T	T	T	T	T	T	T	T	T	T	T	T	T	T	T		T	C	C	Y		T	C	Y
Bn-scaff_17525_1-p666433	A04	35.2428		T	T	T	T	T	T	T	T	T	T	T	K	T	T	T		T	G	G	K		T	G	K
Bn-A04-p7776319	A04	35.2428		T	T	T	T	T	T	T	T	T	T	T	T	T	T	T		T	C	C	Y		T	C	Y
Bn-A04-p7797300	A04	35.2428		C	C	C	C	C	C	C	C	C	C	C	C	C	C	C		C	T	T	C		C	T	Y
Bn-A04-p7808804	A04	35.2428		C	C	C	C	C	C	C	C	C	C	C	C	C	C	C		C	T	T	Y		C	T	Y
Bn-A04-p7822585	A04	35.2428		C	C	C	C	C	C	C	C	C	C	C	C	C	C	C		C	T	T	Y		C	T	Y
Bn-A04-p7857679	A04	35.2428		A	A	A	A	A	A	A	A	A	A	A	A	A	A	A		A	T	T	W		A	T	W
Bn-A04-p7857722	A04	35.2428		A	A	A	A	A	A	A	A	A	A	A	A	A	A	A		A	G	G	R		A	G	R
Bn-A04-p7870001	A04	35.2428		C	C	C	C	C	C	C	C	C	C	C	M	C	C	C		C	A	A	C		C	A	M
Bn-A04-p7883120	A04	35.2428		G	G	G	G	G	G	G	G	G	G	G	R	G	G	G		G	A	A	R		G	A	R
Bn-A04-p7886817	A04	35.2428		T	T	T	T	T	T	T	T	T	T	T	T	T	T	T		T	C	C	Y		T	C	Y
Bn-A04-p7887561	A04	35.2428		G	G	G	G	G	G	G	G	G	G	G	G	G	G	G		G	T	T	K		G	T	K
Bn-A04-p7888986	A04	35.2428		C	C	C	C	C	C	C	C	C	C	C	C	C	C	C		C	T	T	failed		C	T	Y
Bn-A04-p7889763	A04	35.2428		A	A	A	A	A	A	A	A	A	A	A	A	A	A	A		A	C	C	failed		A	C	M
Bn-A04-p7897465	A04	35.2428		A	A	A	A	A	A	A	A	A	A	A	A	A	A	A		A	G	G	R		A	G	R
Bn-A04-p8017096	A04	35.2428		T	T	T	T	T	T	T	T	T	T	T	failed	T	T	T		T	C	C	C		T	C	Y
Bn-A04-p8186888	A04	35.2428		A	A	A	A	A	A	A	A	A	A	A	A	A	A	A		A	G	G	R		A	G	R
Bn-A04-p8208799	A04	35.2428		C	C	C	C	C	C	C	C	C	C	C	C	C	C	C		C	A	A	M		C	A	M
Bn-A04-p8287776	A04	35.2428		C	C	C	C	C	C	C	C	C	C	C	C	C	C	C		C	T	T	Y		C	T	Y
Bn-A04-p8287906	A04	35.2428		C	C	C	C	C	C	C	C	C	C	C	C	C	C	C		C	A	A	M		C	A	M
Bn-A04-p8299391	A04	35.2428		A	A	A	A	A	A	A	A	A	A	A	A	A	A	A		A	C	C	M		A	C	M
Bn-A04-p8312347	A04	35.2428		T	T	T	T	T	T	T	T	T	T	T	failed	T	T	T		T	G	G	K		T	G	K
Bn-A04-p8328216	A04	35.2428		C	C	C	C	C	C	C	C	C	C	C	failed	C	C	C		C	T	T	Y		C	T	Y
Bn-A04-p8329549	A04	35.2428		C	C	C	C	C	C	C	C	C	C	C	C	C	C	C		C	T	T	Y		C	T	Y
Bn-A04-p8344866	A04	35.2428		T	T	T	T	T	T	T	T	T	T	T	T	T	T	T		T	C	C	Y		T	C	Y
Bn-A04-p8348145	A04	35.2428		C	C	C	C	C	C	C	C	C	C	C	C	C	C	C		C	T	T	Y		C	T	Y
Bn-A04-p8348750	A04	35.2428		T	T	T	T	T	T	T	T	T	T	T	T	T	T	T		T	G	G	T		T	G	K
Bn-A04-p8403728	A04	35.2428		G	G	G	G	G	G	G	G	G	G	G	G	G	G	G		G	A	A	A		G	A	R
Bn-A04-p8407945	A04	35.2428		G	G	G	G	G	G	G	G	G	G	G	G	G	G	G		G	A	A	R		G	A	R
Bn-A04-p8441932	A04	35.2428		G	G	G	G	G	G	G	G	G	G	G	failed	G	G	G		failed	T	T	K		G	T	K
Bn-A04-p8473768	A04	35.7123		T	T	T	T	T	T	T	T	T	T	T	failed	T	T	T		T	C	C	Y		T	C	Y
Bn-A04-p8481222	A04	35.7123		A	A	A	A	A	A	A	A	A	A	A	A	A	A	A		A	G	G	R		A	G	R
Bn-A04-p8700128	A04	38.0606		G	G	G	G	G	G	G	G	G	G	G	G	G	G	G		G	A	A	R		G	A	R
Bn-A04-p8729788	A04	38.0606		C	C	C	C	C	C	C	C	C	C	C	Y	C	C	C		C	T	T	failed		C	T	Y
Bn-A04-p9097344	A04	38.0606		C	C	C	C	C	C	C	C	C	C	C	C	C	C	C		C	A	A	M		C	A	M
Bn-A04-p9119079	A04	39.4694		A	A	A	A	A	A	A	A	A	A	A	A	A	A	A		A	C	C	M		A	C	M
Bn-A04-p9422027	A04	40.4085		G	G	G	G	G	G	G	G	G	G	G	G	G	G	G		G	A	A	R		G	A	R
Bn-A04-p9317798	A04	40.878		T	T	T	T	T	T	T	T	T	T	T	T	T	T	T		T	G	G	K		T	G	K
Bn-A04-p9322160	A04	40.878		T	T	T	T	T	T	T	T	T	T	T	T	T	T	T		T	C	C	Y		T	C	Y
Bn-A04-p9363550	A04	40.878		G	G	G	G	G	G	G	G	G	G	G	G	G	G	G		G	A	A	R		G	A	R
Bn-A04-p9484747	A04	41.3475		A	A	A	A	A	A	A	A	A	A	A	M	A	A	A		A	C	C	M		A	C	M
Bn-A04-p9623505	A04	42.2866		G	G	G	G	G	G	G	G	G	G	G	G	G	G	G		G	A	A	R		G	A	R
Bn-A04-p9509486	A04	42.7561		G	G	G	G	G	G	G	G	G	G	G	G	G	G	G		G	T	T	K		G	T	K
Bn-A04-p9658559	A04	46.0472		G	G	G	G	G	G	G	G	G	G	G	G	G	G	G		G	T	T	K		G	T	K
Bn-A04-p9808875	A04	46.5167		C	C	C	C	C	C	C	C	C	C	C	M	C	C	C		C	A	A	M		C	A	M
Bn-A04-p9716870	A04	46.9862		A	A	A	A	A	A	A	A	A	A	A	A	A	A	A		A	C	C	A		A	C	M
Bn-A04-p9841094	A04	46.9862		A	A	A	A	A	A	A	A	A	A	A	failed	A	A	A		A	G	G	R		A	G	R
Bn-A04-p9844020	A04	46.9862		A	A	A	A	A	A	A	A	A	A	A	R	A	A	A		A	G	G	R		A	G	R
Bn-A04-p9848849	A04	46.9862		G	G	G	G	G	G	G	G	G	G	G	G	G	G	G		G	A	A	R		G	A	R
Bn-A04-p9861037	A04	46.9862		G	G	G	G	G	G	G	G	G	G	G	G	G	G	G		G	A	A	R		G	A	R
Bn-A04-p9864811	A04	46.9862		T	T	T	T	T	T	T	T	T	T	T	T	T	T	T		T	C	C	Y		T	C	Y
Bn-A04-p9864983	A04	46.9862		C	C	C	C	C	C	C	C	C	C	C	C	C	C	C		C	T	T	Y		C	T	Y
Bn-A04-p9865629	A04	46.9862		C	C	C	C	C	C	C	C	C	C	C	C	C	C	C		C	A	A	M		C	A	M
Bn-A04-p9865712	A04	46.9862		T	T	T	T	T	T	T	T	T	T	T	T	T	T	T		T	C	C	Y		T	C	Y
Bn-A04-p9866201	A04	46.9862		G	G	G	G	G	G	G	G	G	G	G	G	G	G	G		G	A	A	R		G	A	R
Bn-A04-p9868258	A04	46.9862		A	A	A	A	A	A	A	A	A	A	A	A	A	A	A		A	G	G	R		A	G	R
Bn-A04-p9870167	A04	46.9862		C	C	C	C	C	C	C	C	C	C	C	C	C	C	C		C	T	T	Y		C	T	Y
Bn-scaff_15798_1-p289396	A04	47.9252		A	A	A	A	A	A	A	A	A	A	A	A	A	A	A		A	G	G	failed		A	G	R
Bn-scaff_15798_1-p290204	A04	47.9252		T	T	T	T	T	T	T	T	T	T	T	T	T	T	T		T	G	G	failed		T	G	K
Bn-scaff_15798_1-p419058	A04	47.9252		A	A	A	A	A	A	A	A	A	A	A	A	A	A	A		A	G	G	G		A	G	R
Bn-A04-p9920827	A04	47.9252		C	C	C	C	C	C	C	C	C	C	C	C	C	C	C		C	A	A	M		C	A	M
Bn-A04-p9920873	A04	47.9252		A	A	A	A	A	A	A	A	A	A	A	A	A	A	A		A	C	C	M		A	C	M
Bn-A04-p9921876	A04	47.9252		C	C	C	C	C	C	C	C	C	C	C	C	C	C	C		C	A	A	A		C	A	M
Bn-A04-p9930371	A04	47.9252		A	A	A	A	A	A	A	A	A	A	A	failed	A	A	A		A	G	G	R		A	G	R
Bn-A04-p9932606	A04	47.9252		A	A	A	A	A	A	A	A	A	A	A	A	A	A	A		A	C	C	M		A	C	M
Bn-A04-p9983165	A04	47.9252		T	T	T	T	T	T	T	T	T	T	T	T	T	T	T		T	C	C	Y		T	C	Y
Bn-A04-p9991606	A04	47.9252		T	T	T	T	T	T	T	T	T	T	T	T	T	T	T		T	C	C	Y		T	C	Y
Bn-A04-p10016854	A04	47.9252		A	A	A	A	A	A	A	A	A	A	A	A	A	A	A		A	C	C	M		A	C	M
Bn-A04-p10043859	A04	47.9252		G	G	G	G	G	G	G	G	G	G	G	G	G	G	G		G	A	A	R		G	A	R
Bn-A04-p10049865	A04	47.9252		C	C	C	C	C	C	C	C	C	C	C	C	C	C	C		C	A	A	M		C	A	M
Bn-A04-p10049966	A04	47.9252		C	C	C	C	C	C	C	C	C	C	C	C	C	C	C		C	T	T	Y		C	T	Y
Bn-A04-p10054968	A04	47.9252		C	C	C	C	C	C	C	C	C	C	C	C	C	C	C		C	T	T	Y		C	T	Y
Bn-A04-p10056980	A04	47.9252		A	A	A	A	A	A	A	A	A	A	A	A	A	A	A		A	G	G	R		A	G	R
Bn-A04-p10058358	A04	47.9252		G	G	G	G	G	G	G	G	G	G	G	G	G	G	G		G	A	A	R		G	A	R
Bn-A04-p10059165	A04	47.9252		C	C	C	C	C	C	C	C	C	C	C	C	C	C	C		C	A	A	M		C	A	M
Bn-A04-p10069116	A04	47.9252		C	C	C	C	C	C	C	C	C	C	C	C	C	C	C		C	T	T	Y		C	T	Y
Bn-A04-p10071085	A04	47.9252		A	A	A	A	A	A	A	A	A	A	A	A	A	A	A		A	G	G	R		A	G	R
Bn-A04-p10085135	A04	47.9252		C	C	C	C	C	C	C	C	C	C	C	C	C	C	C		C	A	A	M		C	A	M
Bn-A04-p10085844	A04	47.9252		T	T	T	T	T	T	T	T	T	T	T	T	T	T	T		T	C	C	Y		T	C	Y
Bn-A04-p10087754	A04	47.9252		G	G	G	G	G	G	G	G	G	G	G	G	G	G	G		G	A	A	R		G	A	R
Bn-A04-p10088142	A04	47.9252		C	C	C	C	C	C	C	C	C	C	C	C	C	C	C		C	T	T	Y		C	T	Y
Bn-A04-p10088385	A04	47.9252		T	T	T	T	T	T	T	T	T	T	T	T	T	T	T		T	C	C	Y		T	C	Y
Bn-A04-p10088445	A04	47.9252		A	A	A	A	A	A	A	A	A	A	A	A	A	A	A		A	G	G	R		A	G	R
Bn-A04-p10088570	A04	47.9252		C	C	C	C	C	C	C	C	C	C	C	C	C	C	C		C	T	T	Y		C	T	Y
Bn-A04-p10089027	A04	47.9252		C	C	C	C	C	C	C	C	C	C	C	C	C	C	C		C	T	T	T		C	T	Y
Bn-A04-p10089238	A04	47.9252		T	T	T	T	T	T	T	T	T	T	T	T	T	T	T		T	C	C	Y		T	C	Y
Bn-A04-p10089301	A04	47.9252		A	A	A	A	A	A	A	A	A	A	A	A	A	A	A		A	G	G	R		A	G	R
Bn-A04-p10089384	A04	47.9252		C	C	C	C	C	C	C	C	C	C	C	C	C	C	C		C	T	T	Y		C	T	Y
Bn-A04-p10089680	A04	47.9252		T	T	T	T	T	T	T	T	T	T	T	T	T	T	T		T	C	C	Y		T	C	Y
Bn-A04-p10089715	A04	47.9252		A	A	A	A	A	A	A	A	A	A	A	A	A	A	A		A	G	G	R		A	G	R
Bn-A04-p10090470	A04	47.9252		G	G	G	G	G	G	G	G	G	G	G	G	G	G	G		G	T	T	K		G	T	K
Bn-A04-p10093618	A04	47.9252		C	C	C	C	C	C	C	C	C	C	C	C	C	C	C		C	A	A	M		C	A	M
Bn-A04-p10094831	A04	47.9252		A	A	A	A	A	A	A	A	A	A	A	A	A	A	A		A	G	G	R		A	G	R
Bn-A04-p10099096	A04	47.9252		G	G	G	G	G	G	G	G	G	G	G	G	G	G	G		G	T	T	T		G	T	K
Bn-A04-p10101293	A04	47.9252		T	T	T	T	T	T	T	T	T	T	T	T	T	T	T		T	C	C	Y		T	C	Y
Bn-A04-p10103888	A04	47.9252		A	A	A	A	A	A	A	A	A	A	A	A	A	A	A		A	C	C	M		A	C	M
Bn-A04-p10104666	A04	47.9252		C	C	C	C	C	C	C	C	C	C	C	C	C	C	C		C	T	T	Y		C	T	Y
Bn-A04-p10108610	A04	47.9252		T	T	T	T	T	T	T	T	T	T	T	T	T	T	T		T	G	G	K		T	G	K
Bn-A04-p10154400	A04	47.9252		T	T	T	T	T	T	T	T	T	T	T	failed	T	T	T		T	C	C	Y		T	C	Y
Bn-A04-p10176387	A04	47.9252		A	A	A	A	A	A	A	A	A	A	A	A	A	A	A		A	G	G	R		A	G	R
Bn-A04-p10182453	A04	47.9252		C	C	C	C	C	C	C	C	C	C	C	C	C	C	C		C	T	T	Y		C	T	Y
Bn-A04-p10250633	A04	47.9252		G	G	G	G	G	G	G	G	G	G	G	G	G	G	G		G	A	A	R		G	A	R
Bn-A04-p10372116	A04	47.9252		T	T	T	T	T	T	T	T	T	T	T	T	T	T	T		T	C	C	Y		T	C	Y
Bn-A04-p10566018	A04	47.9252		A	A	A	A	A	A	G	G	A	A	A	failed	A	A	A		A	G	G	R		A	G	R
Bn-A04-p10719274	A04	47.9252		T	T	T	T	T	T	C	C	T	T	T	T	T	T	T		T	C	C	Y		T	C	Y
Bn-A04-p10719331	A04	47.9252		G	G	G	G	G	G	A	A	G	G	G	G	G	G	G		G	A	A	R		G	A	R
Bn-A04-p10774641	A04	47.9252		G	G	G	G	G	G	A	A	G	G	G	G	G	G	G		G	A	A	R		G	A	R
Bn-A04-p10786704	A04	47.9252		C	C	C	C	C	C	T	T	C	C	C	C	C	C	C		C	T	T	Y		C	T	Y
Bn-A04-p10792201	A04	47.9252		A	A	A	A	A	A	G	G	A	A	A	A	A	A	A		A	G	G	R		A	G	R
Bn-A04-p10809637	A04	47.9252		G	G	G	G	G	G	A	A	G	G	G	failed	G	G	G		G	A	A	R		G	A	R
Bn-A04-p10833713	A04	47.9252		G	G	G	G	G	G	A	A	G	G	G	G	G	G	G		G	A	A	failed		G	A	R
Bn-A04-p10975832	A04	47.9252		G	G	G	G	G	G	T	T	G	G	G	failed	G	G	G		G	T	T	K		G	T	K
Bn-A04-p10980342	A04	47.9252		A	A	A	A	A	A	C	C	A	A	A	A	A	A	A		A	C	C	M		A	C	M
Bn-scaff_15852_1-p234569	A04	48.3947		G	G	G	G	G	G	C	C	G	G	G	G	G	G	G		G	C	C	failed		G	C	S
Bn-A04-p10671164	A04	48.3947		G	G	G	G	G	G	A	A	G	G	G	G	G	G	G		G	A	A	R		G	A	R
Bn-A04-p10671721	A04	48.3947		T	T	T	T	T	T	G	G	T	T	T	T	T	T	T		T	G	G	K		T	G	K
Bn-A04-p10841936	A04	48.3947		C	C	C	C	C	C	T	T	C	C	C	C	C	C	C		C	T	T	Y		C	T	Y
Bn-A04-p10852032	A04	48.3947		A	A	A	A	A	A	G	G	A	A	A	failed	A	A	A		A	G	G	R		A	G	R
Bn-A04-p11015443	A04	48.3947		A	A	A	A	A	A	G	G	A	A	A	failed	A	A	A		A	G	G	R		A	G	R
Bn-A04-p11119582	A04	50.7549		G	G	G	G	G	G	A	A	G	G	G	failed	G	G	G		G	A	A	R		G	A	R
Bn-A04-p11203305	A04	50.7549		C	C	C	C	C	C	T	T	C	C	C	failed	C	C	C		C	T	T	Y		C	T	Y
Bn-A04-p11420466	A04	51.694		A	A	A	A	A	A	C	C	A	A	A	A	A	A	A		A	C	C	M		A	C	M
Bn-scaff_24979_1-p134759	A04	52.1635		A	A	A	A	A	A	G	G	A	A	A	R	A	A	A		A	G	G	R		A	G	R
Bn-A04-p11450339	A04	53.1026		G	G	G	G	G	G	A	A	G	G	G	G	G	G	G		G	A	A	A		G	A	R
Bn-scaff_21956_1-p154372	A04	54.5114		T	T	T	T	T	T	C	C	T	T	T	failed	T	T	T		T	C	C	Y		T	C	Y
Bn-A04-p11503303	A04	54.5114		T	T	T	T	T	T	C	C	T	T	T	failed	T	T	T		T	C	C	Y		T	C	Y
Bn-A04-p11510797	A04	54.5114		A	A	A	A	A	A	G	G	A	A	A	A	A	A	A		A	G	G	R		A	G	R
Bn-A04-p11512379	A04	54.5114		T	T	T	T	T	T	C	C	T	T	T	Y	T	T	T		T	C	C	Y		T	C	Y
Bn-A04-p11513352	A04	54.5114		G	G	G	G	G	G	A	A	G	G	G	G	G	G	G		G	A	A	A		G	A	R
Bn-A04-p11595428	A04	55.9404		G	G	G	G	G	G	A	A	G	G	G	G	G	G	G		G	A	A	R		G	A	R
Bn-scaff_21198_1-p233432	A04	56.4099		C	C	C	C	C	C	T	T	C	C	C	C	C	C	C		C	T	T	C		C	T	Y
Bn-scaff_22278_1-p238329	A04	56.4099		A	A	A	A	A	A	G	G	A	A	A	A	A	A	A		A	G	G	G		A	G	R
Bn-A04-p11865854	A04	56.4099		G	G	G	G	G	G	A	A	G	G	G	G	G	G	G		G	A	A	failed		G	A	R
Bn-A04-p11896696	A04	56.8861		A	A	A	A	A	A	G	G	A	A	A	A	A	A	A		A	G	G	R		A	G	R
Bn-A04-p11923310	A04	56.8861		C	C	C	C	C	C	T	T	C	C	C	C	C	C	C		C	T	T	T		C	T	Y
Bn-A04-p11923511	A04	56.8861		G	G	G	G	G	G	A	A	G	G	G	G	G	G	G		G	A	A	R		G	A	R
Bn-Scaffold004542-p45	A04	57.3556		T	T	T	T	T	T	G	G	T	T	T	T	T	T	T		T	G	G	K		T	G	K
Bn-A04-p11957518	A04	57.3556		T	T	T	T	T	T	C	C	T	T	T	T	T	T	T		T	C	C	Y		T	C	Y
Bn-A04-p11958047	A04	57.3556		C	C	C	C	C	C	A	A	C	C	C	C	C	C	C		C	A	A	M		C	A	M
Bn-A04-p11961175	A04	57.3556		T	T	T	T	T	T	C	C	T	T	T	T	T	T	T		T	C	C	Y		T	C	Y
Bn-A04-p12087644	A04	57.3556		G	G	G	G	G	G	A	A	G	G	G	G	G	R	G		G	A	A	R		G	A	R
Bn-A04-p12205378	A04	57.3556		T	T	T	T	T	T	C	C	T	T	T	T	T	T	T		T	C	C	Y		T	C	Y
Bn-A04-p12210199	A04	57.3556		A	A	A	A	A	A	G	G	A	A	A	A	A	R	A		A	G	G	R		A	G	R
Bn-A04-p12236240	A04	57.3556		C	C	C	C	C	C	A	A	C	C	C	C	C	C	C		C	A	A	M		C	A	M
Bn-A04-p12259499	A04	58.2947		T	T	T	T	T	T	C	C	T	T	T	T	T	T	T		T	C	C	Y		T	C	Y
Bn-A04-p12283561	A04	58.7642		C	C	C	C	C	C	A	A	C	C	C	C	C	C	C		C	A	A	M		C	A	M
Bn-A04-p12344157	A04	59.2337		G	G	G	G	G	G	A	A	G	G	G	G	G	G	G		G	A	A	R		G	A	R
Bn-A04-p12350578	A04	59.2337		A	A	A	A	A	A	G	G	A	A	A	A	A	A	A		A	G	G	R		A	G	R
Bn-A04-p12651819	A04	59.2337		T	T	T	T	T	T	C	C	T	T	T	T	T	T	T		T	C	C	C		T	C	Y
Bn-A04-p12670129	A04	59.2337		A	A	A	A	A	A	G	G	A	A	A	failed	A	A	A		A	G	G	R		A	G	R
Bn-A04-p12671369	A04	59.2337		A	A	A	A	A	A	G	G	A	A	A	A	A	G	A		A	G	G	G		A	G	R
Bn-A04-p12690759	A04	59.2337		C	C	C	C	C	C	T	T	C	C	C	C	C	C	C		C	T	T	Y		C	T	Y
Bn-A04-p12691245	A04	59.2337		A	A	failed	failed	failed	A	G	G	A	A	A	failed	A	A	A		A	G	G	R		A	G	R
Bn-A04-p12712772	A04	59.2337		T	T	T	T	T	T	G	G	T	T	T	T	T	T	T		T	G	G	K		T	G	K
Bn-A04-p12724637	A04	59.2337		A	A	A	A	A	A	G	G	A	A	A	A	A	A	A		A	G	G	R		A	G	R
Bn-A04-p12749707	A04	59.2337		G	G	G	G	G	G	A	A	G	G	G	failed	G	G	G		G	A	A	R		G	A	R
Bn-A04-p12798976	A04	59.2337		G	G	G	G	G	G	A	A	G	G	G	G	G	G	G		G	A	A	R		G	A	R
Bn-A04-p12802914	A04	59.2337		T	T	T	T	T	T	C	C	T	T	T	Y	T	T	T		T	C	C	Y		T	C	Y
Bn-A04-p12818353	A04	59.2337		C	C	C	C	C	C	T	T	C	C	C	C	C	C	C		C	T	T	Y		C	T	Y
Bn-A04-p12818639	A04	59.2337		G	G	G	G	G	G	A	A	G	G	G	G	G	G	G		G	A	A	R		G	A	R
Bn-A04-p12819355	A04	59.2337		T	T	T	T	T	T	C	C	T	T	T	T	T	T	T		T	C	C	Y		T	C	Y
Bn-A04-p12822929	A04	59.2337		A	A	A	A	A	A	C	C	A	A	A	A	A	A	A		A	C	C	M		A	C	M
Bn-A04-p12824172	A04	59.2337		G	G	G	G	G	G	A	A	G	G	G	G	G	G	G		G	A	A	R		G	A	R
Bn-A04-p12825295	A04	59.2337		G	G	G	G	G	G	A	A	G	G	G	G	G	G	G		G	A	A	R		G	A	R
Bn-A04-p12826986	A04	59.2337		T	T	T	T	T	T	C	C	T	T	T	T	T	T	T		T	C	C	Y		T	C	Y
Bn-A04-p12827056	A04	59.2337		C	C	C	C	C	C	T	T	C	C	C	C	C	C	C		C	T	T	Y		C	T	Y
Bn-A04-p12827460	A04	59.2337		C	C	C	C	C	C	T	T	C	C	C	C	C	C	C		C	T	T	Y		C	T	Y
Bn-A04-p12829159	A04	59.2337		C	C	C	C	C	C	T	T	C	C	C	C	C	C	C		C	T	T	Y		C	T	Y
Bn-A04-p12829470	A04	59.2337		A	A	A	A	A	A	C	C	A	A	A	A	A	A	A		A	C	C	M		A	C	M
Bn-A04-p12857974	A04	59.2337		G	G	G	G	G	G	A	A	G	G	G	R	G	G	G		G	A	A	R		G	A	R
Bn-A04-p12868057	A04	59.2337		T	T	T	T	T	T	C	C	T	T	T	Y	T	T	T		T	C	C	Y		T	C	Y
Bn-A04-p12893630	A04	59.2337		C	C	C	C	C	C	A	A	C	C	C	C	C	C	C		C	A	A	M		C	A	M
Bn-A04-p12899754	A04	59.2337		A	A	A	A	A	A	G	G	A	A	A	A	A	A	A		A	G	G	R		A	G	R
Bn-A04-p12899869	A04	59.2337		C	C	C	C	C	C	A	A	C	C	C	C	C	C	C		C	A	A	A		C	A	M
Bn-A04-p12901227	A04	59.2337		A	A	A	A	A	A	G	G	A	A	A	A	A	A	A		A	G	G	R		A	G	R
Bn-A04-p12959668	A04	59.2337		T	T	T	T	T	T	G	G	T	T	T	T	T	T	T		T	G	G	K		T	G	K
Bn-A04-p13052013	A04	59.2337		A	A	A	A	A	A	C	C	A	A	A	M	A	A	A		A	C	C	failed		A	C	M
Bn-A04-p13059485	A04	59.2337		C	C	C	C	C	C	T	T	C	C	C	C	C	C	C		C	T	T	Y		C	T	Y
Bn-A04-p13061139	A04	59.2337		G	G	G	G	G	G	T	T	G	G	G	G	G	G	G		G	T	T	K		G	T	K
Bn-A04-p13062081	A04	59.2337		T	T	T	T	T	T	G	G	T	T	T	T	T	T	T		T	G	G	K		T	G	K
Bn-A04-p13063145	A04	59.2337		C	C	C	C	C	C	A	A	C	C	C	C	C	C	C		C	A	A	M		C	A	M
Bn-A04-p13068545	A04	59.2337		A	A	A	A	A	A	G	G	A	A	A	A	A	A	A		A	G	G	R		A	G	R
Bn-Scaffold000251-p34051	A04	60.1727		T	T	T	T	T	T	G	G	T	T	T	T	T	T	T		T	G	G	K		T	G	K
Bn-A04-p13112913	A04	60.1727		T	T	T	T	T	T	C	C	T	T	T	T	T	T	T		T	C	C	failed		T	C	Y
Bn-A04-p13118144	A04	60.1727		A	A	A	A	A	A	G	G	A	A	A	A	A	A	A		A	G	G	R		A	G	R
Bn-A04-p13122589	A04	60.1727		C	C	C	C	C	C	T	T	C	C	C	C	C	C	C		C	T	T	Y		C	T	Y
Bn-A04-p13125820	A04	60.1727		C	C	C	C	C	C	T	T	C	C	C	C	C	C	C		C	T	T	Y		C	T	Y
Bn-A04-p13128840	A04	60.1727		A	A	A	A	A	A	C	C	A	A	A	A	A	A	A		A	C	C	M		A	C	M
Bn-A04-p13129093	A04	60.1727		T	T	T	T	T	T	G	G	T	T	T	K	T	T	T		T	G	G	K		T	G	K
Bn-A04-p13129306	A04	60.1727		G	G	G	G	G	G	A	A	G	G	G	G	G	G	G		G	A	A	R		G	A	R
Bn-A04-p13129601	A04	60.1727		A	A	A	A	A	A	G	G	A	A	A	A	A	A	A		A	G	G	R		A	G	R
Bn-A04-p13129741	A04	60.1727		G	G	G	G	G	G	A	A	G	G	G	G	G	G	G		G	A	A	R		G	A	R
Bn-A04-p13140266	A04	60.1727		T	T	T	T	T	T	failed	Y	T	T	T	T	T	T	T		T	C	C	Y		T	C	Y
Bn-A04-p13206432	A04	60.1727		C	C	C	C	C	C	T	T	C	C	C	C	C	C	C		C	T	T	T		C	T	Y
Bn-A04-p13208442	A04	60.1727		G	G	G	G	G	G	A	A	G	G	G	G	G	G	G		G	A	A	A		G	A	R
Bn-A04-p13246454	A04	60.1727		A	A	A	A	A	A	C	C	A	A	A	failed	A	A	A		A	C	C	M		A	C	M
Bn-A04-p13247108	A04	60.1727		T	T	T	T	T	T	G	G	T	T	T	T	T	T	T		T	G	G	K		T	G	K
Bn-A04-p13269135	A04	60.1727		G	G	G	G	G	G	A	A	G	G	G	G	G	R	G		G	A	A	R		G	A	R
Bn-A04-p13293545	A04	61.5816		T	T	T	T	T	T	C	C	T	T	T	failed	T	T	T		T	C	C	Y		T	C	Y
Bn-A04-p13293640	A04	61.5816		A	A	A	A	A	A	G	G	A	A	A	A	A	A	A		A	G	G	R		A	G	R
Bn-A04-p13330392	A04	61.5816		G	G	G	G	G	G	T	T	G	G	G	failed	G	G	G		G	T	T	K		G	T	K
Bn-scaff_22091_1-p89053	A04	62.0511		G	G	G	G	G	G	A	A	G	G	G	G	G	G	G		G	A	A	R		G	A	R
Bn-A04-p13370433	A04	62.0511		A	A	A	A	A	A	G	G	A	A	A	A	A	A	A		A	G	G	R		A	G	R
Bn-A04-p13372886	A04	62.0511		T	T	T	T	T	T	C	C	T	T	T	T	T	T	T		T	C	C	Y		T	C	Y
Bn-A04-p13384606	A04	62.0511		T	T	T	T	T	T	C	C	T	T	T	T	T	T	T		T	C	C	Y		T	C	Y
Bn-A04-p13389366	A04	62.0511		G	G	G	G	G	G	A	A	G	G	G	G	G	G	G		G	A	A	R		G	A	R
Bn-A04-p13390838	A04	62.0511		A	A	A	A	A	A	G	G	A	A	A	A	A	A	A		A	G	G	R		A	G	R
Bn-A04-p13394479	A04	62.0511		T	T	T	T	T	T	C	C	T	T	T	T	T	T	T		T	C	C	Y		T	C	Y
Bn-A04-p13398568	A04	62.0511		T	T	T	T	T	T	C	C	T	T	T	T	T	T	T		T	C	C	Y		T	C	Y
Bn-A04-p13418563	A04	62.0511		C	C	C	C	C	C	T	T	C	C	C	C	C	C	C		C	T	T	Y		C	T	Y
Bn-A04-p13428243	A04	62.0511		G	G	G	G	G	G	A	A	G	G	G	G	G	G	G		G	A	A	R		G	A	R
Bn-A04-p13428324	A04	62.0511		T	T	T	T	T	T	C	C	T	T	T	T	T	T	T		T	C	C	Y		T	C	Y
Bn-A04-p13429557	A04	62.0511		T	T	T	T	T	T	C	C	T	T	T	T	T	T	T		T	C	C	failed		T	C	Y
Bn-A04-p13430155	A04	62.0511		A	A	A	A	A	A	G	G	A	A	A	A	A	A	A		A	G	G	R		A	G	R
Bn-A04-p13431005	A04	62.0511		A	A	A	A	A	A	G	G	A	A	A	A	A	A	A		A	G	G	R		A	G	R
Bn-A04-p13665489	A04	63.4596		G	G	G	G	G	G	A	A	G	G	G	G	G	G	G		G	A	A	R		G	A	R
Bn-A04-p13705636	A04	63.4596		A	A	A	A	A	A	G	G	A	A	A	A	A	A	A		A	G	G	R		A	G	R
Bn-A04-p13738279	A04	64.3987		A	A	A	A	A	A	G	G	A	A	A	A	A	A	A		A	G	G	R		A	G	R
Bn-A04-p14156506	A04	65.8073		A	A	A	A	A	A	G	G	A	A	A	A	A	A	A		A	G	G	R		A	G	R
Bn-A04-p14315336	A04	66.279		A	A	A	A	A	A	G	G	A	A	A	R	A	A	A		A	G	G	R		A	G	R
Bn-A04-p14357445	A04	66.279		A	A	A	A	A	A	G	G	A	A	A	failed	A	A	A		A	G	G	R		A	G	R
Bn-A04-p14360799	A04	66.279		C	C	C	C	C	C	T	T	C	C	C	C	C	C	C		C	T	T	Y		C	T	Y
Bn-A04-p14410667	A04	66.279		T	T	T	T	T	T	C	C	T	T	T	T	T	T	T		T	C	C	Y		T	C	Y
Bn-A04-p14777980	A04	67.6876		C	C	C	C	C	C	T	T	C	C	C	C	C	C	C		C	T	T	Y		C	T	Y
Bn-A04-p14815251	A04	67.6876		G	G	G	G	G	G	A	A	G	G	G	G	G	G	G		G	A	A	R		G	A	R
Bn-A04-p14742779	A04	68.1571		A	A	A	A	A	A	C	C	A	A	A	A	A	A	A		A	C	C	M		A	C	M
Bn-A04-p14807150	A04	68.1571		A	A	A	A	A	A	T	T	A	A	A	A	A	A	A		A	T	T	failed		A	T	W
Bn-A04-p14923168	A04	68.1571		T	T	T	T	T	T	A	A	T	T	T	failed	T	T	T		T	A	A	W		T	A	W
Bn-A04-p14986920	A04	68.6266		A	A	A	A	A	A	G	G	A	A	A	failed	A	A	A		A	G	G	failed		A	G	R
Bn-A04-p15001710	A04	68.6266		C	C	C	C	C	C	T	T	C	C	C	C	C	C	C		C	T	T	Y		C	T	Y
Bn-A04-p15009639	A04	68.6266		T	T	T	T	T	T	C	C	T	T	T	T	T	T	T		T	C	C	Y		T	C	Y
Bn-A04-p15011193	A04	68.6266		T	T	T	T	T	T	C	C	T	T	T	failed	T	T	T		T	C	C	Y		T	C	Y
Bn-A04-p15296217	A04	71.4733		T	T	T	T	T	T	G	G	T	T	T	K	T	T	T		T	G	G	K		T	G	K
Bn-A04-p15315594	A04	71.4733		T	T	T	T	T	T	C	C	T	T	T	Y	T	T	T		T	C	C	Y		T	C	Y
Bn-A04-p15409836	A04	71.4733		A	A	A	A	A	A	G	G	A	A	A	A	A	A	A		A	G	G	R		A	G	R
Bn-A04-p15413213	A04	71.4733		T	T	T	T	T	T	C	C	T	T	T	T	T	T	T		T	C	C	Y		T	C	Y
Bn-A04-p15414343	A04	71.4733		C	C	C	C	C	C	T	T	C	C	C	C	C	C	C		C	T	T	Y		C	T	Y
Bn-A04-p15420126	A04	71.4733		C	C	C	C	C	C	failed	failed	C	C	C	C	C	C	C		C	T	T	Y		C	T	Y
Bn-A04-p15713429	A04	72.8821		M	A	A	A	M	A	M	M	A	A	A	A	A	A	A		A	C	C	M		A	C	M
Bn-A04-p15498393	A04	73.8212		T	T	T	T	T	T	C	C	T	T	T	T	T	T	T		T	C	C	Y		T	C	Y
Bn-A04-p15514869	A04	73.8212		T	T	T	T	T	T	C	C	T	T	T	T	T	T	T		T	C	C	Y		T	C	Y
Bn-A04-p15530059	A04	74.2951		G	G	G	G	G	G	T	T	G	G	G	G	G	G	G		G	T	T	K		G	T	K
Bn-A04-p15727549	A04	75.2431		C	T	T	T	C	T	C	C	T	T	T	Y	T	T	T		T	C	C	Y		T	C	Y
Bn-A04-p16000929	A04	77.5922		C	T	T	T	C	T	C	C	T	T	T	T	T	T	T		T	C	C	Y		T	C	Y
Bn-A04-p16090875	A04	79.9414		A	G	G	G	A	G	A	A	G	G	G	G	G	G	G		G	A	A	failed		G	A	R
Bn-A04-p16104616	A04	81.3502		T	C	C	C	T	C	T	T	C	C	C	C	C	C	C		C	T	T	Y		C	T	Y
Bn-A04-p16233024	A04	81.3502		A	G	G	G	A	G	A	A	G	G	G	G	G	G	G		G	A	A	R		G	A	R
Bn-A04-p16259439	A04	81.3502		C	T	T	T	C	T	T	T	T	T	T	T	T	T	T		T	C	C	Y		T	C	Y
Bn-A04-p16276156	A04	81.3502		A	G	G	G	A	G	G	G	G	G	G	G	G	G	G		G	A	A	R		G	A	R
Bn-A04-p16276464	A04	81.3502		G	A	A	A	G	A	A	A	A	A	A	A	A	A	A		A	G	G	R		A	G	R
Bn-A09-p32165581	A04	81.3502		G	A	A	A	G	A	A	A	A	A	A	R	A	A	A		A	G	G	A		A	G	R
Bn-scaff_23954_1-p119449	A04	81.8197		T	C	C	C	T	C	C	C	failed	Y	C	Y	C	C	C		C	T	T	Y		C	T	Y
Bn-A04-p16584084	A04	81.8197		T	G	G	G	T	G	G	G	G	G	G	failed	G	G	G		G	T	T	K		G	T	K
Bn-A04-p16663552	A04	81.8197		C	A	A	A	C	A	A	A	A	A	A	A	A	A	A		A	C	C	M		A	C	M
Bn-scaff_16888_1-p1031305	A04	82.2892		G	A	A	A	G	A	A	A	A	A	A	A	A	A	A		A	G	G	R		A	G	R
Bn-scaff_16888_1-p1070420	A04	82.2892		C	A	A	A	C	A	A	A	A	A	A	failed	A	A	A		A	C	C	M		A	C	M
Bn-A04-p16368407	A04	82.2892		C	T	T	T	C	T	T	T	T	T	T	T	T	T	T		T	failed	failed	Y		T	C	Y
Bn-A04-p16368852	A04	82.2892		T	C	C	C	T	C	C	C	C	C	C	C	C	C	C		C	T	T	Y		C	T	Y
Bn-A04-p16394755	A04	82.2892		A	G	G	G	A	G	G	G	G	G	G	G	G	G	G		G	A	A	R		G	A	R
Bn-A04-p16403131	A04	82.2892		T	G	G	G	T	G	G	G	G	G	G	G	G	G	G		G	T	T	K		G	T	K
Bn-A04-p16416104	A04	82.2892		C	T	T	T	C	T	T	T	T	T	T	T	T	T	T		T	C	failed	Y		T	C	Y
Bn-A04-p16427350	A04	82.2892		G	T	T	T	G	T	T	T	T	T	T	failed	T	T	T		T	G	G	K		T	G	K
Bn-A04-p16459969	A04	82.2892		T	G	G	G	T	G	G	G	G	G	G	G	G	G	G		G	T	T	K		G	T	K
Bn-A04-p16528010	A04	82.2892		G	T	T	T	G	T	T	T	T	T	T	T	T	T	T		T	G	G	K		T	G	K
Bn-A04-p16528107	A04	82.2892		C	A	A	A	C	A	A	A	A	A	A	A	A	A	A		A	C	C	M		A	C	M
Bn-A04-p16540340	A04	82.2892		G	A	A	A	G	A	A	A	A	A	A	A	A	A	A		A	G	G	R		A	G	R
Bn-A04-p16553276	A04	82.2892		G	T	T	T	G	T	T	T	T	T	T	T	T	T	T		T	G	G	K		T	G	K
Bn-A04-p16555982	A04	82.2892		T	C	C	C	T	C	C	C	C	C	C	C	C	C	C		C	T	T	Y		C	T	Y
Bn-A04-p16237245	A04	82.7587		C	T	T	T	C	T	C	C	T	T	T	failed	T	T	T		T	C	C	failed		T	C	Y
Bn-A04-p16336301	A04	82.7587		A	G	G	G	A	G	G	G	G	G	G	G	G	G	G		G	A	A	R		G	A	R
Bn-A04-p16514488	A04	82.7587		G	A	A	A	G	A	A	A	A	A	A	A	A	A	A		A	G	G	R		A	G	R
Bn-A04-p16517396	A04	82.7587		G	A	A	A	G	A	A	A	A	A	A	A	A	A	A		A	failed	failed	R		A	G	R
Bn-A04-p16556868	A04	82.7587		A	G	G	G	A	G	G	G	G	G	G	G	G	G	G		G	A	A	R		G	A	R
Bn-A04-p16565696	A04	82.7587		A	C	C	C	A	C	C	C	C	C	C	C	C	C	C		C	A	A	M		C	A	M
Bn-scaff_16888_1-p1587885	A04	83.2282		A	C	C	failed	A	C	C	C	C	C	failed	M	C	C	failed		failed	A	A	M		C	A	M
Bn-scaff_16888_1-p1931038	A04	83.2282		G	T	T	T	G	T	T	T	T	T	T	failed	T	T	T		T	G	G	K		T	G	K
Bn-A04-p16607433	A04	83.2282		G	A	A	A	G	A	A	A	A	A	A	A	A	A	A		A	G	G	failed		A	G	R
Bn-A04-p16684288	A04	83.2282		T	C	C	C	T	C	C	C	C	C	C	C	C	C	C		C	T	T	Y		C	T	Y
Bn-A04-p16719721	A04	83.2282		G	A	A	A	G	A	A	A	A	A	A	A	A	A	A		A	G	G	R		A	G	R
Bn-A04-p16743976	A04	83.2282		A	G	G	G	A	G	G	G	G	G	G	G	G	G	G		G	A	A	R		G	A	R
Bn-A04-p16744035	A04	83.2282		T	G	G	G	T	G	G	G	G	G	G	G	G	G	G		G	T	T	K		G	T	K
Bn-A04-p16745356	A04	83.2282		A	G	G	G	A	G	G	G	G	G	G	G	G	G	G		G	A	A	R		G	A	R
Bn-A04-p16748162	A04	83.2282		A	G	G	G	A	G	G	G	G	G	G	G	G	G	G		G	A	A	R		G	A	R
Bn-A04-p16751677	A04	83.2282		G	T	T	T	G	T	T	T	T	T	T	T	T	T	T		T	G	G	K		T	G	K
Bn-A04-p16791082	A04	83.2282		G	A	A	A	G	A	A	A	A	A	A	A	A	A	A		A	G	G	R		A	G	R
Bn-A04-p16798852	A04	83.2282		T	C	C	C	T	C	C	C	C	C	C	C	C	C	C		C	T	T	Y		C	T	Y
Bn-A04-p16805391	A04	83.2282		T	C	C	C	T	C	C	C	C	C	C	failed	C	C	C		C	T	T	Y		C	T	Y
Bn-A04-p16830389	A04	83.2282		G	A	A	A	G	A	A	A	A	A	A	R	A	A	A		A	G	G	R		A	G	R
Bn-A04-p16832545	A04	83.2282		A	G	G	G	A	G	G	G	G	G	G	G	G	G	G		G	A	A	R		G	A	R
Bn-A04-p16919648	A04	83.2282		A	T	T	T	A	T	T	T	T	T	T	W	T	T	T		T	A	A	W		T	A	W
Bn-A04-p16919672	A04	83.2282		A	G	G	G	A	G	G	G	G	G	G	G	G	G	G		G	A	A	R		G	A	R
Bn-A04-p16998111	A04	83.2282		C	A	A	A	C	A	A	A	A	A	A	A	A	A	A		A	C	C	M		A	C	M
Bn-A04-p17058367	A04	83.2282		G	A	A	A	G	A	A	A	A	A	A	failed	A	A	A		A	G	G	R		A	G	R
Bn-scaff_20270_1-p48716	A04	83.6977		T	C	C	C	T	C	C	C	C	C	C	C	C	C	C		C	T	T	C		C	T	Y
Bn-A04-p17142570	A04	83.6977		C	T	T	T	C	T	T	T	T	T	T	T	T	T	T		T	C	C	Y		T	C	Y
Bn-A04-p17155901	A04	83.6977		T	G	G	G	T	G	G	G	G	G	G	G	G	G	G		G	T	T	K		G	T	K
Bn-A04-p17170974	A04	83.6977		A	T	T	T	A	T	T	T	T	T	T	T	T	T	T		T	A	A	failed		T	A	W
Bn-A04-p17171349	A04	83.6977		T	C	C	C	T	C	C	C	C	C	C	C	C	C	C		C	T	T	Y		C	T	Y
Bn-A04-p17172246	A04	83.6977		A	G	G	G	A	G	G	G	G	G	G	G	G	G	G		G	A	A	R		G	A	R
Bn-scaff_20270_1-p138318	A04	84.1672		A	G	G	G	A	G	G	G	G	G	G	R	G	G	G		G	A	A	R		G	A	R
Bn-scaff_20270_1-p224871	A04	84.6367		A	G	G	G	A	G	G	G	G	G	G	failed	G	G	G		G	A	A	failed		G	A	R
Bn-A04-p17312041	A04	84.6367		C	T	T	T	C	T	T	T	T	T	T	T	T	T	T		T	C	C	Y		T	C	Y
Bn-A04-p17322241	A04	84.6367		A	C	C	C	A	C	C	C	C	C	C	C	C	C	C		C	A	A	M		C	A	M
Bn-A04-p17425190	A04	85.5758		T	G	G	G	T	G	G	G	G	G	G	G	G	G	G		G	T	T	K		G	T	K
Bn-A04-p17439839	A04	86.0453		A	C	C	C	A	C	C	C	C	C	C	C	C	C	C		C	A	A	M		C	A	M
Bn-A04-p17490425	A04	86.0453		G	T	T	T	G	T	T	T	T	T	T	T	T	T	T		T	G	G	K		T	G	K
Bn-A04-p17541500	A04	86.0453		T	C	C	C	T	C	C	C	C	C	C	C	C	C	C		C	T	T	Y		C	T	Y
Bn-A04-p17634469	A04	86.0453		A	G	G	G	A	G	failed	G	failed	G	G	R	G	G	G		G	A	A	R		G	A	R
Bn-A04-p17736387	A04	86.0453		A	G	G	G	A	G	G	G	G	G	G	G	G	G	G		G	A	A	R		G	A	R
Bn-A04-p17768404	A04	86.0453		G	A	A	A	G	A	A	A	A	A	A	A	A	A	A		A	G	G	R		A	G	R
Bn-A04-p17816796	A04	86.0453		A	G	G	G	A	G	G	G	G	G	G	G	G	G	G		G	A	A	R		G	A	R
Bn-A04-p17934648	A04	86.0453		C	T	T	T	C	T	T	T	T	T	T	T	T	T	T		T	C	C	Y		T	C	Y
Bn-A04-p17940767	A04	86.0453		C	T	T	T	C	T	T	T	T	T	T	failed	T	T	T		T	C	C	Y		T	C	Y
Bn-A04-p17968847	A04	86.0453		A	C	C	C	A	C	C	C	C	C	C	C	C	C	C		C	A	A	M		C	A	M
Bn-A04-p17976746	A04	86.0453		failed	G	G	G	failed	G	G	G	G	G	G	G	G	G	G		G	A	A	R		G	A	R
Bn-A04-p18027570	A04	86.0453		G	A	A	A	G	A	A	A	A	A	A	A	A	A	A		A	G	G	R		A	G	R
Bn-A04-p18081163	A04	86.0453		G	A	A	A	G	A	A	A	A	A	A	A	A	A	A		A	G	G	R		A	G	R
Bn-A04-p18085734	A04	86.0453		C	T	T	T	C	T	T	T	T	T	T	T	T	T	T		T	C	C	Y		T	C	Y
Bn-A04-p18086224	A04	86.0453		G	A	A	A	G	A	A	A	A	A	A	A	A	A	A		A	G	G	R		A	G	R
Bn-A04-p18087738	A04	86.0453		A	G	G	G	A	G	G	G	G	G	G	G	G	G	G		G	A	A	R		G	A	R
Bn-A04-p18089854	A04	86.0453		C	T	T	T	C	T	T	T	T	T	T	T	T	T	T		T	C	C	Y		T	C	Y
Bn-A04-p18090397	A04	86.0453		A	G	G	G	A	G	G	G	G	G	G	G	G	G	G		G	A	A	R		G	A	R
Bn-A04-p18112711	A04	86.0453		G	A	A	A	G	A	A	A	A	A	A	A	A	A	A		A	G	G	R		A	G	R
Bn-A04-p18124053	A04	86.0453		G	A	A	A	G	A	A	A	A	A	A	failed	A	A	A		A	G	G	failed		A	G	R
Bn-A04-p18125528	A04	86.0453		C	T	T	T	C	T	T	T	T	T	T	T	T	T	T		T	C	C	Y		T	C	Y
Bn-A04-p18152854	A04	86.0453		C	A	A	A	C	A	A	A	A	A	A	A	A	A	A		A	C	C	M		A	C	M
Bn-scaff_18903_1-p82359	A04	86.5148		G	A	A	A	G	A	A	A	A	A	A	failed	A	A	A		A	G	G	failed		A	G	R
Bn-A04-p17496899	A04	86.5148		C	T	T	T	C	T	T	T	T	T	T	T	T	T	T		T	C	C	Y		T	C	Y
Bn-A04-p17686228	A04	86.5148		G	A	A	A	G	A	A	A	A	A	A	A	A	A	A		A	G	G	R		A	G	R
Bn-A04-p17820683	A04	86.5148		T	C	C	C	T	C	C	C	C	C	C	C	C	C	C		C	failed	T	Y		C	T	Y
Bn-A04-p18047327	A04	86.5148		G	T	T	T	G	T	T	T	T	T	T	T	T	T	T		T	G	G	T		T	G	K
Bn-A04-p18075680	A04	86.5148		G	A	A	A	G	A	A	A	A	A	A	A	A	A	A		A	G	G	R		A	G	R
Bn-A04-p18083568	A04	86.5148		A	G	G	G	A	G	G	G	G	G	G	G	G	G	G		G	A	A	A		G	A	R
Bn-A04-p18156458	A04	86.5148		A	G	G	G	A	G	G	G	G	G	G	G	G	G	G		G	A	A	R		G	A	R
Bn-A04-p18167614	A04	86.9843		G	A	A	A	G	A	A	A	A	A	A	A	A	A	A		A	G	G	R		A	G	R
Bn-A04-p18178609	A04	87.4538		T	T	T	T	C	T	T	T	T	T	T	T	T	T	T		T	C	C	Y		T	C	Y
Bn-A04-p18377757	A04	87.4538		G	G	G	G	T	G	G	G	G	G	G	G	G	G	G		G	T	T	K		G	T	K
Bn-A04-p18417786	A04	88.3928		C	C	C	C	A	C	C	C	C	C	C	C	C	C	C		C	A	A	M		C	A	M
Bn-A04-p18457550	A04	88.3928		G	G	G	G	A	G	G	G	G	G	G	G	G	G	G		G	A	A	R		G	A	R
Bn-A04-p18467235	A04	88.8623		A	A	A	A	C	A	A	A	A	A	A	A	A	A	A		A	C	C	M		A	C	M
Bn-A04-p18499666	A04	90.2712		T	T	T	T	C	T	T	T	T	T	T	T	T	T	T		T	C	C	Y		T	C	Y
Bn-A04-p18522691	A04	90.2712		G	G	G	G	A	G	G	G	G	G	G	G	G	G	G		G	A	A	R		G	A	R
Bn-A04-p18530009	A04	90.2712		G	G	G	G	A	G	G	G	G	G	G	G	G	G	G		G	A	A	R		G	A	R
Bn-A04-p18562244	A04	90.2712		G	G	G	G	T	G	G	G	G	G	G	G	G	G	G		G	T	T	K		G	T	K
Bn-A04-p17740663	A04	90.7519		T	C	C	C	T	C	C	C	C	C	C	C	C	C	C		C	T	T	T		C	T	Y
Bn-A04-p18487715	A04	90.7519		C	C	C	C	T	C	C	C	C	C	C	C	C	C	C		C	T	T	C		C	T	Y
Bn-A04-p18617343	A04	90.7519		A	A	A	A	G	A	A	A	A	A	A	A	A	A	A		A	G	failed	R		A	G	R
Bn-A04-p18620226	A04	90.7519		A	A	A	A	G	A	A	A	A	A	A	A	A	A	A		A	G	G	R		A	G	R
Bn-A04-p18693211	A04	93.1011		C	C	C	C	T	C	C	C	C	C	C	C	C	C	C		C	failed	failed	Y		C	T	Y
Bn-A04-p18867216	A04	93.1011		T	T	T	T	C	T	T	T	T	T	T	T	T	T	T		T	C	C	Y		T	C	Y
Bn-A04-p18943386	A04	93.1011		C	C	C	C	A	C	C	C	C	C	C	C	C	C	C		C	A	A	M		C	A	M
Bn-A04-p18960154	A04	93.1011		G	G	G	G	A	G	G	G	G	G	G	G	G	G	G		G	A	A	R		G	A	R
Bn-A04-p18961456	A04	93.1011		T	T	T	T	C	T	T	T	T	T	T	failed	T	T	T		T	C	C	Y		T	C	Y
Bn-A01-p25429100	A04	93.1011		A	A	A	A	G	A	A	A	A	A	A	A	A	A	A		A	G	G	R		A	G	R
Bn-A01-p25171870	A04	93.5728		T	T	T	T	C	T	T	T	T	T	T	T	T	T	T		T	C	C	Y		T	C	Y
Bn-A01-p25196502	A04	93.5728		C	C	C	C	T	C	C	C	C	C	C	C	C	C	C		C	T	T	Y		C	T	Y
Bn-A01-p25199395	A04	93.5728		A	A	A	A	G	A	A	A	A	A	A	A	A	A	A		A	G	G	R		A	G	R
Bn-A01-p25200386	A04	93.5728		G	G	G	G	T	G	G	G	G	G	G	G	G	G	G		G	T	T	K		G	T	K
Bn-A01-p25351684	A04	93.5728		T	T	T	T	C	T	T	T	T	T	T	T	T	T	T		T	C	C	Y		T	C	Y
Bn-A01-p25352753	A04	93.5728		A	A	A	A	G	A	A	A	A	A	A	A	A	A	A		A	G	G	R		A	G	R
Bn-A01-p25363566	A04	93.5728		G	G	G	G	T	G	G	G	G	G	G	G	G	G	G		G	T	T	K		G	T	K
Bn-A01-p25364218	A04	93.5728		G	G	G	G	A	G	G	G	G	G	G	G	G	G	G		G	A	A	R		G	A	R
Bn-A01-p25391997	A04	93.5728		T	T	T	T	C	T	T	T	T	T	T	T	T	T	T		T	C	C	Y		T	C	Y
Bn-A02-p26669888	A05	0		A	A	A	A	A	A	A	A	A	A	A	A	A	A	A		A	G	G	R		A	G	R
Bn-A02-p26656067	A05	0		A	A	A	A	A	A	A	A	A	A	A	A	A	A	A		A	G	G	R		A	G	R
Bn-A02-p26651278	A05	0		C	C	C	C	C	C	C	C	C	C	C	C	C	C	C		C	T	T	Y		C	T	Y
Bn-A02-p26646040	A05	0		A	A	A	A	A	A	A	A	A	A	A	A	A	A	A		A	G	G	R		A	G	R
Bn-A02-p26641996	A05	0		T	T	T	T	T	T	T	T	T	T	T	T	T	T	T		T	G	G	K		T	G	K
Bn-A02-p26713316	A05	2.3602		A	A	A	A	A	A	A	A	A	A	A	A	A	A	A		A	G	G	R		A	G	R
Bn-A02-p26658350	A05	2.3602		A	A	A	A	A	A	A	A	A	A	A	A	A	A	A		A	G	G	failed		A	G	R
Bn-A02-p26654006	A05	2.3602		C	C	C	C	C	C	C	C	C	C	C	C	C	C	C		C	T	T	Y		C	T	Y
Bn-A02-p26792851	A05	2.8387		T	T	T	T	T	T	T	T	T	T	T	T	T	T	T		T	G	G	K		T	G	K
Bn-A05-p23512931	A05	5.7239		A	A	A	A	A	A	A	A	A	C	A	A	A	A	A		A	C	C	M		A	C	M
Bn-A05-p23512396	A05	5.7239		T	T	T	T	T	T	T	T	T	C	T	T	T	T	T		T	C	C	Y		T	C	Y
Bn-Scaffold000203-p50466	A05	5.7239		C	C	C	C	C	C	C	C	C	T	C	C	C	C	C		C	T	T	Y		C	T	Y
Bn-A05-p22943215	A05	9.5776		T	T	T	T	T	T	T	T	T	G	T	T	T	G	T		T	G	G	K		T	G	K
Bn-A05-p22969550	A05	11.0042		T	T	T	T	T	T	T	T	T	C	T	T	T	C	T		T	C	C	Y		T	C	Y
Bn-A05-p22948751	A05	11.0042		A	A	A	A	A	A	A	A	A	T	A	A	A	T	A		A	T	T	W		A	T	W
Bn-A05-p22804927	A05	12.4376		G	G	G	G	G	G	G	G	G	A	G	G	G	A	G		G	A	A	R		G	A	R
Bn-A05-p22797664	A05	12.4376		G	G	G	G	G	G	G	G	G	A	G	G	G	A	G		G	A	A	R		G	A	R
Bn-A05-p22789711	A05	12.4376		A	A	A	A	A	A	A	A	A	C	A	A	A	C	A		A	C	C	M		A	C	M
Bn-A05-p22282814	A05	17.7581		G	G	G	G	G	G	G	G	G	A	G	A	G	A	G		G	A	A	R		G	A	R
Bn-A05-p22182628	A05	21.1647		A	A	A	A	A	A	A	A	A	G	G	G	A	G	A		A	G	G	R		A	G	R
Bn-A05-p22135265	A05	21.1647		A	A	A	A	A	A	A	A	A	G	G	G	A	G	A		A	G	G	R		A	G	R
Bn-A05-p21889289	A05	24.0806		G	G	G	G	G	G	G	G	G	C	C	C	G	C	G		G	C	C	S		G	C	S
Bn-scaff_17441_1-p388678	A05	24.0806		A	A	A	A	A	A	A	A	A	G	G	G	A	G	A		A	G	G	R		A	G	R
Bn-A05-p21538700	A05	28.3331		G	G	G	G	G	G	G	G	G	G	T	T	G	T	G		G	T	T	K		G	T	K
Bn-A05-p21480994	A05	29.7419		A	A	A	A	A	A	A	A	A	A	G	G	A	G	A		A	G	G	R		A	G	R
Bn-A05-p21484113	A05	30.225		T	T	T	T	T	T	T	T	T	T	C	C	T	C	T		T	C	C	Y		T	C	Y
Bn-A05-p21638427	A05	32.1677		A	A	A	A	A	A	A	A	A	A	G	G	A	G	A		A	G	G	R		A	G	R
Bn-A05-p21633055	A05	32.1677		G	G	G	G	G	G	G	G	G	G	T	T	G	T	G		G	T	T	K		G	T	K
Bn-A05-p21600954	A05	32.1677		C	C	C	C	C	C	C	C	C	C	T	T	C	T	C		C	T	T	Y		C	T	Y
Bn-A05-p21587317	A05	32.1677		A	A	A	A	A	A	A	A	A	A	G	G	A	G	A		A	G	G	R		A	G	R
Bn-A05-p21579642	A05	32.1677		G	G	G	G	G	G	G	G	G	G	T	T	G	T	G		G	T	T	K		G	T	K
Bn-A05-p21532839	A05	32.1677		A	A	A	A	A	A	A	A	A	A	G	G	A	G	A		A	G	G	R		A	G	R
Bn-A05-p21385524	A05	34.528		T	T	T	T	T	T	T	T	T	T	C	C	T	C	T		T	C	C	Y		T	C	Y
Bn-A05-p21384657	A05	34.528		A	A	A	A	A	A	A	A	A	A	G	G	A	G	A		A	G	G	failed		A	G	R
Bn-A05-p21381782	A05	34.528		C	C	C	C	C	C	C	C	C	C	T	T	C	T	C		C	T	T	Y		C	T	Y
Bn-A05-p21377682	A05	34.528		T	T	T	T	T	T	T	T	T	T	C	C	T	C	T		T	C	C	Y		T	C	Y
Bn-A05-p21375514	A05	34.528		A	A	A	A	A	A	A	A	A	A	G	G	A	G	A		A	G	G	R		A	G	R
Bn-A05-p21375513	A05	34.528		T	T	T	T	T	T	T	T	T	T	C	C	T	C	T		T	C	C	Y		T	C	Y
Bn-A05-p21370618	A05	34.528		G	G	G	G	G	G	G	G	G	G	T	T	G	T	G		G	T	T	K		G	T	K
Bn-A05-p21347821	A05	34.528		G	G	G	G	G	G	G	G	G	G	T	T	G	T	G		G	T	T	K		G	T	K
Bn-A05-p21326091	A05	34.528		T	T	T	T	T	T	T	T	T	T	C	C	T	C	T		T	C	C	Y		T	C	Y
Bn-A05-p21267598	A05	34.528		T	T	T	T	T	T	T	T	T	T	G	G	T	G	T		T	G	G	K		T	G	K
Bn-A05-p21233666	A05	34.528		G	G	G	G	G	G	G	G	G	G	T	T	G	T	G		G	T	T	T		G	T	K
Bn-A05-p21221296	A05	34.528		T	T	T	T	T	T	T	T	T	T	C	C	T	C	T		T	C	C	Y		T	C	Y
Bn-scaff_21369_1-p204692	A05	34.528		G	G	G	G	G	G	G	G	G	G	C	C	G	C	G		G	C	C	G		G	C	S
Bn-scaff_21369_1-p91227	A05	34.528		G	G	G	G	G	G	G	G	G	G	A	A	G	A	G		G	A	A	failed		G	A	R
Bn-A05-p21240761	A05	37.3479		T	T	T	T	T	T	T	T	T	T	G	G	T	G	T		T	G	G	K		T	G	K
Bn-scaff_21369_1-p108745	A05	37.3479		C	C	C	C	C	C	C	C	C	C	T	T	C	T	C		C	T	T	Y		C	T	Y
Bn-A05-p21210078	A05	38.287		A	A	A	A	A	A	A	A	A	A	G	G	A	G	A		A	G	G	R		A	G	R
Bn-A05-p21201956	A05	38.287		C	C	C	C	C	C	C	C	C	C	A	A	C	A	C		C	A	A	M		C	A	M
Bn-A05-p21201908	A05	38.287		A	A	A	A	A	A	A	A	A	A	G	G	A	G	A		A	G	G	R		A	G	R
Bn-A05-p21106566	A05	38.287		T	T	T	T	T	T	T	T	T	T	C	C	T	C	T		T	C	C	Y		T	C	Y
Bn-A05-p21054101	A05	38.7564		G	G	G	G	G	G	G	G	G	G	T	T	G	G	G		G	T	T	K		G	T	K
Bn-A05-p21037865	A05	38.7564		A	A	A	A	A	A	A	A	A	A	G	G	A	A	A		A	G	G	R		A	G	R
Bn-A05-p21000614	A05	40.1695		C	C	C	C	C	C	C	C	C	C	T	T	C	C	C		C	T	T	Y		C	T	Y
Bn-A05-p21000008	A05	40.1695		C	C	C	C	C	C	C	C	C	C	T	T	C	C	C		C	T	T	Y		C	T	Y
Bn-A05-p20791306	A05	44.8744		T	T	T	T	T	T	T	T	T	T	Y	Y	T	T	T		T	C	C	Y		T	C	Y
Bn-A05-p20790867	A05	44.8744		A	A	A	A	A	A	A	A	A	A	R	R	A	A	A		A	G	G	R		A	G	R
Bn-A05-p20747913	A05	44.8744		A	A	A	A	A	A	A	A	A	A	R	R	A	A	A		A	G	G	failed		A	G	R
Bn-A05-p20719343	A05	44.8744		G	G	G	G	G	G	G	G	G	G	R	R	G	G	G		G	A	A	R		G	A	R
Bn-A05-p20716500	A05	44.8744		C	C	C	C	C	C	C	C	C	C	M	M	C	C	C		C	A	A	M		C	A	M
Bn-A05-p20714581	A05	44.8744		T	T	T	T	T	T	T	T	T	T	Y	Y	T	T	T		T	C	C	Y		T	C	Y
Bn-A05-p20714302	A05	44.8744		G	G	G	G	G	G	G	G	G	G	A	A	G	G	G		G	A	A	failed		G	A	R
Bn-A05-p20714207	A05	44.8744		G	G	G	G	G	G	G	G	G	G	R	R	G	G	G		G	A	A	R		G	A	R
Bn-A05-p20699671	A05	44.8744		T	T	T	T	T	T	T	T	T	T	Y	Y	T	T	T		T	C	C	Y		T	C	Y
Bn-A05-p20697824	A05	44.8744		T	T	T	T	T	T	T	T	T	T	K	K	T	T	T		T	G	G	K		T	G	K
Bn-A05-p20697410	A05	44.8744		T	T	T	T	T	T	T	T	T	T	Y	Y	T	T	T		T	C	C	Y		T	C	Y
Bn-A05-p20690058	A05	44.8744		A	A	A	A	A	A	A	A	A	A	M	M	A	A	A		A	C	C	M		A	C	M
Bn-A05-p20681871	A05	44.8744		C	C	C	C	C	C	C	C	C	C	Y	Y	C	C	C		C	T	T	Y		C	T	Y
Bn-A05-p20673293	A05	44.8744		G	G	G	G	G	G	G	G	G	G	R	R	G	G	G		G	A	A	R		G	A	R
Bn-A05-p20626818	A05	44.8744		A	A	A	A	A	A	A	A	A	A	C	C	A	A	A		A	C	C	M		A	C	M
Bn-A05-p20563653	A05	44.8744		T	T	T	T	T	T	T	T	T	T	C	C	T	T	T		T	C	C	Y		T	C	Y
Bn-A05-p20394162	A05	44.8744		A	A	A	A	A	A	A	A	A	A	C	C	A	A	A		A	C	C	M		A	C	M
Bn-A05-p20390129	A05	44.8744		T	T	T	T	T	T	T	T	T	T	C	C	T	T	T		T	C	C	Y		T	C	Y
Bn-A05-p20697473	A05	45.3439		G	G	G	G	G	G	G	G	G	G	K	failed	G	G	G		G	T	T	K		G	T	K
Bn-A05-p20712388	A05	47.2316		C	C	C	C	C	C	C	C	C	C	Y	Y	C	C	C		C	T	T	Y		C	T	Y
Bn-A05-p20020286	A05	49.1104		A	A	A	A	A	A	A	A	A	A	C	C	A	A	A		A	C	C	M		A	C	M
Bn-A05-p19967151	A05	50.9981		C	C	C	C	C	C	C	C	C	C	T	T	C	C	C		C	T	T	Y		C	T	Y
Bn-scaff_17298_1-p2114220	A05	50.9981		C	C	C	C	C	C	C	C	C	C	G	G	C	C	C		C	G	G	G		C	G	S
Bn-scaff_18826_1-p326874	A05	51.4676		G	G	G	G	G	G	G	G	G	G	A	A	G	G	G		G	A	A	failed		G	A	R
Bn-A05-p19990020	A05	51.9415		A	A	A	A	A	A	A	A	A	A	G	G	A	A	A		A	G	G	R		A	G	R
Bn-A05-p19946413	A05	51.9415		A	A	A	A	A	A	A	A	A	A	G	G	A	A	A		A	G	G	R		A	G	R
Bn-scaff_18826_1-p355653	A05	51.9415		A	A	A	A	A	A	A	A	A	A	T	T	A	A	A		A	T	T	W		A	T	W
Bn-A05-p19909249	A05	52.411		A	A	A	A	A	A	A	A	A	A	C	C	A	A	A		A	C	C	M		A	C	M
Bn-A05-p19897379	A05	52.411		G	G	G	G	G	G	G	G	G	G	T	T	G	G	G		G	T	T	K		G	T	K
Bn-A05-p19650965	A05	53.3501		A	A	A	A	A	A	A	A	A	A	G	G	A	A	A		A	G	G	R		A	G	R
Bn-A05-p19650278	A05	53.3501		G	G	G	G	G	G	G	G	G	G	T	T	G	G	G		G	T	T	K		G	T	K
Bn-A05-p19650213	A05	53.3501		A	A	A	A	A	A	A	A	A	A	G	G	A	A	A		A	G	G	R		A	G	R
Bn-A05-p19623018	A05	54.7589		C	C	C	C	C	C	C	C	C	C	T	T	C	C	C		C	T	T	Y		C	T	Y
Bn-A05-p19622826	A05	54.7589		T	T	T	T	T	T	T	T	T	T	C	C	T	T	T		T	C	C	Y		T	C	Y
Bn-A05-p19575123	A05	54.7589		T	T	T	T	T	T	T	T	T	T	C	C	T	T	T		T	C	C	Y		T	C	Y
Bn-A05-p19550645	A05	54.7589		C	C	C	C	C	C	C	C	C	C	T	T	C	C	C		C	T	T	Y		C	T	Y
Bn-A05-p19278249	A05	55.698		A	A	A	A	A	A	A	A	A	A	G	G	A	G	A		A	G	G	R		A	G	R
Bn-A05-p19251131	A05	56.6371		A	A	A	A	A	A	A	A	A	A	G	G	A	A	A		A	G	G	R		A	G	R
Bn-A05-p19250569	A05	56.6371		G	G	G	G	G	G	G	G	G	G	A	A	G	G	G		G	A	A	R		G	A	R
Bn-A05-p19246371	A05	56.6371		T	T	T	T	T	T	T	T	T	T	C	C	T	T	T		T	C	C	Y		T	C	Y
Bn-A05-p19242397	A05	56.6371		G	G	G	G	G	G	G	G	G	G	A	A	G	G	G		G	A	A	R		G	A	R
Bn-A05-p19242100	A05	56.6371		C	C	C	C	C	C	C	C	C	C	A	A	C	C	C		C	A	A	M		C	A	M
Bn-A05-p19238534	A05	56.6371		A	A	A	A	A	A	A	A	A	A	G	G	A	A	A		A	G	G	R		A	G	R
Bn-A05-p19224833	A05	56.6371		T	T	T	T	T	T	T	T	T	T	C	C	T	T	T		T	C	C	Y		T	C	Y
Bn-A05-p19209866	A05	56.6371		G	G	G	G	G	G	G	G	G	G	A	A	G	G	G		G	A	A	R		G	A	R
Bn-A05-p19207735	A05	56.6371		A	A	A	A	A	A	A	A	A	A	G	G	A	A	A		A	G	G	R		A	G	R
Bn-scaffold5213-p158	A05	56.6371		C	C	C	C	C	C	C	C	C	C	T	T	C	C	C		C	T	T	Y		C	T	Y
Bn-A05-p18820057	A05	56.6371		T	T	T	T	T	T	T	T	T	T	G	G	T	G	T		T	G	G	K		T	G	K
Bn-A05-p18819337	A05	56.6371		T	T	T	T	T	T	T	T	T	T	C	C	T	C	T		T	C	C	Y		T	C	Y
Bn-A05-p18807426	A05	56.6371		C	C	C	C	C	C	C	C	C	C	T	T	C	T	C		C	T	T	Y		C	T	Y
Bn-scaff_15690_1-p406371	A05	58.0459		T	T	T	T	T	T	T	T	T	T	C	C	T	C	T		T	C	C	Y		T	C	Y
Bn-A05-p18768801	A05	58.0459		C	C	C	C	C	C	C	C	C	C	C	C	C	C	C		C	T	T	Y		C	T	Y
Bn-A05-p18759144	A05	58.0459		T	T	T	T	T	T	T	T	T	T	T	T	T	T	T		T	C	C	Y		T	C	Y
Bn-A05-p18704349	A05	58.0459		A	A	A	A	A	A	A	A	A	A	A	A	A	A	A		A	G	G	R		A	G	R
Bn-A05-p18689306	A05	58.5176		C	C	C	C	C	C	C	C	C	C	C	C	C	C	C		C	A	A	C		C	A	M
Bn-A05-p18687031	A05	58.5176		G	G	G	G	G	G	G	G	G	G	G	G	G	G	G		G	T	T	K		G	T	K
Bn-A05-p18682729	A05	58.5176		T	T	T	T	T	T	T	T	T	T	T	T	T	T	T		T	C	C	failed		T	C	Y
Bn-A05-p18598001	A05	58.5176		G	G	G	G	G	G	G	G	G	G	G	G	G	G	G		G	A	A	R		G	A	R
Bn-A05-p18528112	A05	58.5176		C	C	C	C	C	C	C	C	C	C	C	C	C	C	C		C	T	T	Y		C	T	Y
Bn-A05-p18458181	A05	59.9265		C	C	C	C	C	C	C	C	C	C	T	T	C	T	C		C	T	T	Y		C	T	Y
Bn-A05-p18453140	A05	59.9265		G	G	G	G	G	G	G	G	G	G	A	A	G	A	G		G	A	A	R		G	A	R
Bn-A05-p18452563	A05	59.9265		G	G	G	G	G	G	G	G	G	G	T	T	G	T	G		G	T	T	K		G	T	K
Bn-A05-p18452462	A05	59.9265		C	C	C	C	C	C	C	C	C	C	G	G	C	G	C		C	G	G	S		C	G	S
Bn-A05-p18391243	A05	59.9265		A	A	A	A	A	A	A	A	A	A	G	G	A	G	A		A	G	G	R		A	G	R
Bn-A05-p18310838	A05	60.8655		A	A	A	A	A	A	A	A	A	A	C	C	A	C	A		A	C	C	M		A	C	M
Bn-A05-p18229790	A05	60.8655		T	T	T	T	T	T	T	T	T	T	C	C	T	C	T		T	C	C	Y		T	C	Y
Bn-A05-p18223406	A05	60.8655		T	T	T	T	T	T	T	T	T	T	G	G	T	G	T		T	G	G	K		T	G	K
Bn-A05-p18161591	A05	60.8655		A	A	A	A	A	A	A	A	A	A	G	G	A	G	A		A	G	G	R		A	G	R
Bn-scaff_18189_1-p301812	A05	60.8655		A	A	A	A	A	A	A	A	A	A	C	C	A	C	A		A	C	C	M		A	C	M
Bn-A05-p18118640	A05	61.8046		G	G	G	G	G	G	G	G	G	G	A	A	G	A	G		G	A	A	R		G	A	R
Bn-A05-p18109536	A05	61.8046		C	C	C	C	C	C	C	C	C	C	T	T	C	T	C		C	T	T	Y		C	T	Y
Bn-A05-p18109527	A05	61.8046		C	C	C	C	C	C	C	C	C	C	T	T	C	T	C		C	T	T	Y		C	T	Y
Bn-A05-p17835705	A05	61.8046		G	G	G	G	G	G	G	G	failed	G	G	G	failed	G	G		G	A	A	R		G	A	R
Bn-A05-p17830597	A05	61.8046		T	T	T	T	T	T	T	T	T	T	T	T	T	T	T		T	C	C	Y		T	C	Y
Bn-A05-p17822322	A05	61.8046		T	T	T	T	T	T	T	T	T	T	T	T	T	T	T		T	C	C	Y		T	C	Y
Bn-A05-p17799506	A05	61.8046		A	A	A	A	A	A	A	A	A	A	A	A	A	A	A		A	G	G	R		A	G	R
Bn-A05-p17739455	A05	61.8046		C	C	C	C	C	C	C	C	C	C	C	C	C	C	C		C	T	T	Y		C	T	Y
Bn-A05-p17262653	A05	63.2134		G	G	G	G	G	G	G	G	G	G	G	G	G	G	G		G	A	A	R		G	A	R
Bn-A06-p20877670	A05	64.1569		T	T	T	T	T	T	T	T	T	T	T	T	T	T	T		T	C	C	C		T	C	Y
Bn-A06-p20877321	A05	64.1569		G	G	G	G	G	G	G	G	G	G	G	G	G	G	G		G	A	A	A		G	A	R
Bn-A06-p20211283	A05	64.1569		G	G	G	G	G	G	G	G	G	G	G	G	G	G	G		G	T	T	K		G	T	K
Bn-A05-p17241091	A05	64.1569		T	T	T	T	T	T	T	T	T	T	T	T	T	T	T		T	G	failed	K		T	G	K
Bn-A05-p16900864	A05	64.1569		C	C	C	C	C	C	C	C	C	C	C	C	C	C	C		C	T	T	Y		C	T	Y
Bn-A05-p16245038	A05	64.1569		C	C	C	C	C	C	C	C	C	C	C	C	C	C	C		C	T	T	Y		C	T	Y
Bn-A05-p16244846	A05	64.1569		T	T	T	T	T	T	T	T	T	T	T	T	T	T	T		T	C	C	T		T	C	Y
Bn-A05-p16230123	A05	64.1569		G	G	G	G	G	G	G	G	G	G	G	G	G	G	G		G	T	T	K		G	T	K
Bn-A05-p16224115	A05	64.1569		G	G	G	G	G	G	G	G	G	G	G	G	G	G	G		G	T	T	K		G	T	K
Bn-A05-p16196113	A05	64.1569		T	T	T	T	T	T	T	T	T	T	T	T	T	T	T		T	C	C	Y		T	C	Y
Bn-A05-p16195531	A05	64.1569		T	T	T	T	T	T	T	T	T	T	T	T	T	T	T		T	A	A	failed		T	A	W
Bn-A05-p16186321	A05	64.1569		G	G	G	G	G	G	G	G	G	G	G	G	G	G	G		G	A	A	R		G	A	R
Bn-A05-p16183886	A05	64.1569		G	G	G	G	G	G	G	G	G	G	G	G	G	G	G		G	A	A	failed		G	A	R
Bn-A05-p16098564	A05	64.1569		C	C	C	C	C	C	C	C	C	C	C	C	C	C	C		C	T	T	Y		C	T	Y
Bn-A05-p16026452	A05	64.1569		A	A	A	A	A	A	A	A	A	A	A	A	A	A	A		A	G	G	R		A	G	R
Bn-A05-p15521397	A05	64.1569		A	A	A	A	A	A	A	A	A	A	A	A	A	A	A		A	G	G	R		A	G	R
Bn-A05-p15511775	A05	64.1569		T	T	T	T	T	T	T	T	T	T	T	T	T	T	T		T	G	G	K		T	G	K
Bn-A05-p15510479	A05	64.1569		A	A	A	A	A	A	A	A	A	A	A	A	A	A	A		A	C	C	M		A	C	M
Bn-A05-p15491528	A05	64.1569		G	G	G	G	G	G	G	G	G	G	G	G	G	G	G		G	A	A	R		G	A	R
Bn-A05-p15478769	A05	64.1569		T	T	T	T	T	T	T	T	T	T	T	T	T	T	T		T	C	C	Y		T	C	Y
Bn-A05-p15478674	A05	64.1569		T	T	T	T	T	T	T	T	T	T	T	T	T	T	T		T	G	G	K		T	G	K
Bn-A05-p15475096	A05	64.1569		C	C	C	C	C	C	C	C	C	C	C	C	C	C	C		C	A	A	M		C	A	M
Bn-A05-p15466228	A05	64.1569		C	C	C	C	C	C	C	C	C	C	C	C	C	C	C		C	T	T	Y		C	T	Y
Bn-A05-p15464720	A05	64.1569		T	T	T	T	T	T	T	T	T	T	T	T	T	T	T		T	C	C	Y		T	C	Y
Bn-A05-p15463933	A05	64.1569		T	T	T	T	T	T	T	T	T	T	T	T	T	T	T		T	C	C	Y		T	C	Y
Bn-A05-p15461137	A05	64.1569		A	A	A	A	A	A	A	A	A	A	A	A	A	A	A		A	G	G	R		A	G	R
Bn-A05-p15460677	A05	64.1569		T	T	T	T	T	T	T	T	T	T	T	T	T	T	T		T	G	G	K		T	G	K
Bn-A05-p15460626	A05	64.1569		T	T	T	T	T	T	T	T	T	T	T	T	T	T	T		T	C	C	Y		T	C	Y
Bn-A05-p15460178	A05	64.1569		T	T	T	T	T	T	T	T	T	T	T	T	T	T	T		T	G	G	K		T	G	K
Bn-A05-p15460116	A05	64.1569		A	A	A	A	A	A	A	A	A	A	A	A	A	A	A		A	C	C	M		A	C	M
Bn-A05-p15459993	A05	64.1569		T	T	T	T	T	T	T	T	T	T	T	T	T	T	T		T	C	C	Y		T	C	Y
Bn-A05-p15459604	A05	64.1569		A	A	A	A	A	A	A	A	A	A	A	A	A	A	A		A	C	C	M		A	C	M
Bn-A05-p15459231	A05	64.1569		T	T	T	T	T	T	T	T	T	T	T	T	T	T	T		T	C	C	Y		T	C	Y
Bn-A05-p15447772	A05	64.1569		A	A	A	A	A	A	A	A	A	A	A	A	A	A	A		A	G	G	R		A	G	R
Bn-A05-p15447107	A05	64.1569		A	A	A	A	A	A	A	A	A	A	A	A	A	A	A		A	G	G	R		A	G	R
Bn-A05-p15446739	A05	64.1569		T	T	T	T	T	T	T	T	T	T	T	T	T	T	T		T	C	C	Y		T	C	Y
Bn-A05-p15446585	A05	64.1569		A	A	A	A	A	A	A	A	A	A	A	A	A	A	A		A	G	G	R		A	G	R
Bn-A05-p15446452	A05	64.1569		T	T	T	T	T	T	T	T	T	T	T	T	T	T	T		T	G	G	K		T	G	K
Bn-A05-p15387386	A05	64.1569		T	T	T	T	T	T	T	T	T	T	T	T	T	T	T		T	C	C	Y		T	C	Y
Bn-A05-p15383563	A05	64.1569		C	C	C	C	C	C	C	C	C	C	C	C	C	C	C		C	A	A	M		C	A	M
Bn-A05-p15375132	A05	64.1569		C	C	C	C	C	C	C	C	C	C	C	C	C	C	C		C	A	A	M		C	A	M
Bn-A05-p15374255	A05	64.1569		T	T	T	T	T	T	T	T	T	T	T	T	T	T	T		T	C	C	Y		T	C	Y
Bn-A05-p15369031	A05	64.1569		C	C	C	C	C	C	C	C	C	C	C	C	C	C	C		C	T	T	failed		C	T	Y
Bn-A05-p15343768	A05	64.1569		A	A	A	A	A	A	A	A	A	A	A	A	A	A	A		A	C	C	M		A	C	M
Bn-A05-p15320768	A05	64.1569		T	T	T	T	T	T	T	T	T	T	T	T	T	T	T		T	G	G	K		T	G	K
Bn-A05-p15297460	A05	64.1569		G	G	G	G	G	G	G	G	G	G	G	G	G	G	G		G	A	A	R		G	A	R
Bn-A05-p15236669	A05	64.1569		A	A	A	A	A	A	A	A	A	A	A	A	A	A	A		A	C	C	M		A	C	M
Bn-A05-p15227777	A05	64.1569		T	T	T	T	T	T	T	T	T	T	T	T	T	T	T		T	C	C	Y		T	C	Y
Bn-A05-p15113541	A05	64.1569		A	A	A	A	A	A	A	A	A	A	A	A	A	A	A		A	G	G	R		A	G	R
Bn-A05-p15099108	A05	64.1569		A	A	A	A	A	A	A	A	A	A	A	A	A	A	A		A	C	C	M		A	C	M
Bn-A05-p15015962	A05	64.1569		G	G	G	G	G	G	G	G	G	G	G	G	G	G	G		G	A	A	R		G	A	R
Bn-A05-p14960328	A05	64.1569		T	T	T	T	T	T	T	T	T	T	T	T	T	T	T		T	C	C	Y		T	C	Y
Bn-A05-p14959506	A05	64.1569		T	T	T	T	T	T	T	T	T	T	T	T	T	T	T		T	C	C	Y		T	C	Y
Bn-A05-p14951722	A05	64.1569		T	T	T	T	T	T	T	T	T	T	T	T	T	T	T		T	G	G	K		T	G	K
Bn-A05-p14906734	A05	64.1569		C	C	C	C	C	C	C	C	C	C	C	C	C	C	C		C	T	T	Y		C	T	Y
Bn-A05-p14726545	A05	64.1569		T	T	T	T	T	T	T	T	T	T	T	T	T	T	T		T	C	C	failed		T	C	Y
Bn-A05-p14715097	A05	64.1569		A	A	A	A	A	A	A	A	A	A	A	A	A	A	A		A	G	G	R		A	G	R
Bn-A05-p14402155	A05	64.1569		T	T	T	T	T	T	T	T	T	T	T	T	T	T	T		T	C	C	Y		T	C	Y
Bn-A05-p14394895	A05	64.1569		T	T	T	T	T	T	T	T	T	T	T	T	T	T	T		T	G	G	K		T	G	K
Bn-A05-p14380049	A05	64.1569		T	T	T	T	T	T	T	T	T	T	T	T	T	T	T		T	G	G	K		T	G	K
Bn-A05-p14374632	A05	64.1569		G	G	G	G	G	G	G	G	G	G	G	G	G	G	G		G	A	A	R		G	A	R
Bn-A05-p14374199	A05	64.1569		G	G	G	G	G	G	G	G	G	G	G	G	G	G	G		G	A	A	R		G	A	R
Bn-A05-p14372759	A05	64.1569		G	G	G	G	G	G	G	G	G	G	G	G	G	G	G		G	A	A	R		G	A	R
Bn-A05-p14347674	A05	64.1569		A	A	A	A	A	A	A	A	A	A	A	A	A	A	A		A	G	G	R		A	G	R
Bn-A05-p14347603	A05	64.1569		A	A	A	A	A	A	A	A	A	A	A	A	A	A	A		A	G	G	R		A	G	R
Bn-A05-p14347292	A05	64.1569		G	G	G	G	G	G	G	G	G	G	G	G	G	G	G		G	A	A	R		G	A	R
Bn-A05-p14338060	A05	64.1569		C	C	C	C	C	C	C	C	Y	C	C	C	Y	C	C		C	T	T	Y		C	T	Y
Bn-A05-p14021272	A05	64.1569		A	A	A	A	A	A	A	A	A	A	A	A	A	A	A		A	G	G	R		A	G	R
Bn-A05-p13975657	A05	64.1569		T	T	T	T	T	T	T	T	T	T	T	T	T	T	T		T	G	G	K		T	G	K
Bn-A05-p13969222	A05	64.1569		A	A	A	A	A	A	A	A	A	A	A	A	A	A	A		A	G	G	R		A	G	R
Bn-A05-p13968337	A05	64.1569		A	A	A	A	A	A	A	A	A	A	A	A	A	A	A		A	G	G	R		A	G	R
Bn-A05-p13962356	A05	64.1569		A	A	A	A	A	A	A	A	A	A	A	A	A	A	A		A	G	G	R		A	G	R
Bn-A05-p13880377	A05	64.1569		G	R	R	G	G	G	G	G	G	G	G	G	G	G	G		G	A	A	R		G	A	R
Bn-A05-p13184792	A05	64.1569		T	T	T	T	T	T	T	T	T	T	T	T	T	T	T		T	C	C	Y		T	C	Y
Bn-A05-p13179258	A05	64.1569		A	A	A	A	A	A	A	A	A	A	A	A	A	A	A		A	G	G	R		A	G	R
Bn-A05-p13178955	A05	64.1569		A	A	A	A	A	A	A	A	A	A	A	A	A	A	A		A	G	G	R		A	G	R
Bn-A05-p13175224	A05	64.1569		A	A	A	A	A	A	A	A	A	A	A	A	A	A	A		A	G	G	R		A	G	R
Bn-A05-p13168139	A05	64.1569		A	A	A	A	A	A	A	A	A	A	A	A	A	A	A		A	G	G	R		A	G	R
Bn-A05-p12158169	A05	64.1569		T	T	T	T	T	T	T	T	T	T	T	T	T	T	T		T	G	G	K		T	G	K
Bn-A05-p12105780	A05	64.1569		T	T	T	T	T	T	T	T	T	T	T	T	T	T	T		T	G	G	K		T	G	K
Bn-A05-p12102885	A05	64.1569		T	T	T	T	T	T	T	T	T	T	T	T	T	T	T		T	C	C	Y		T	C	Y
Bn-A05-p12019708	A05	64.1569		C	C	C	C	C	C	C	C	C	C	C	C	C	C	C		C	T	T	Y		C	T	Y
Bn-A05-p12002033	A05	64.1569		C	C	C	C	C	C	C	C	C	C	C	C	C	C	C		C	T	T	Y		C	T	Y
Bn-A05-p11975840	A05	64.1569		G	G	G	G	G	G	G	G	G	G	G	G	G	G	G		G	A	A	R		G	A	R
Bn-A05-p11168272	A05	64.1569		G	G	G	G	failed	G	G	G	G	failed	failed	G	G	G	failed		G	A	A	R		G	A	R
Bn-A05-p11151246	A05	64.1569		C	C	C	C	C	C	C	C	C	C	C	C	C	C	C		C	T	T	Y		C	T	Y
Bn-A05-p11146571	A05	64.1569		T	T	T	T	T	T	T	T	T	T	T	T	T	T	T		T	G	G	K		T	G	K
Bn-A05-p11146315	A05	64.1569		A	A	A	A	A	A	A	A	A	A	A	A	A	A	A		A	C	C	M		A	C	M
Bn-A05-p11143078	A05	64.1569		C	C	C	C	C	C	C	C	C	C	C	C	C	C	C		C	T	T	Y		C	T	Y
Bn-A05-p11068866	A05	64.1569		A	A	A	A	A	A	A	A	A	A	A	A	A	A	A		A	C	C	M		A	C	M
Bn-A05-p11056573	A05	64.1569		T	T	T	T	T	T	T	T	T	T	T	T	T	T	T		T	G	G	failed		T	G	K
Bn-A05-p11044537	A05	64.1569		T	T	T	T	T	T	T	T	T	T	T	T	T	T	T		T	G	G	K		T	G	K
Bn-A05-p11012409	A05	64.1569		C	C	C	C	C	C	C	C	C	C	C	C	C	C	C		C	T	T	Y		C	T	Y
Bn-A05-p10999977	A05	64.1569		A	A	A	A	A	A	A	A	A	A	A	A	A	A	A		A	G	G	R		A	G	R
Bn-A05-p10939740	A05	64.1569		A	A	A	A	A	A	A	A	A	A	A	A	A	A	A		A	G	G	R		A	G	R
Bn-A05-p10820194	A05	64.1569		T	T	T	T	T	T	T	T	T	T	T	T	T	T	T		T	G	G	K		T	G	K
Bn-A05-p10267278	A05	64.1569		A	A	A	A	A	A	A	A	A	A	A	A	A	A	A		A	G	G	R		A	G	R
Bn-A05-p10264494	A05	64.1569		A	A	A	A	A	A	A	A	A	A	A	A	A	A	A		A	G	G	R		A	G	R
Bn-A05-p10264427	A05	64.1569		A	A	A	A	A	A	A	A	A	A	A	A	A	A	A		A	C	C	M		A	C	M
Bn-A05-p10214398	A05	64.1569		A	A	A	A	A	A	A	A	A	A	A	A	A	A	A		A	G	G	R		A	G	R
Bn-A05-p10214000	A05	64.1569		G	G	G	G	G	G	G	G	G	G	G	G	G	G	G		G	T	T	K		G	T	K
Bn-A05-p10181096	A05	64.1569		T	T	T	T	T	T	T	T	T	T	T	T	T	T	T		T	C	C	Y		T	C	Y
Bn-A05-p10171248	A05	64.1569		T	T	T	T	T	T	T	T	T	T	T	T	T	T	T		T	C	C	Y		T	C	Y
Bn-scaff_17092_1-p426203	A05	64.1569		A	A	A	A	A	A	A	A	A	A	A	A	A	A	A		A	G	failed	R		A	G	R
Bn-Scaffold000172-p276756	A05	64.1569		A	A	A	A	A	A	A	A	A	A	A	A	A	A	A		A	C	failed	M		A	C	M
Bn-scaff_19892_1-p218532	A05	64.1569		T	T	T	T	T	T	T	T	T	T	T	T	T	T	T		T	C	C	Y		T	C	Y
Bn-Scaffold000172-p135389	A05	64.1569		T	T	T	T	T	T	T	T	T	T	T	T	T	T	T		T	C	C	Y		T	C	Y
Bn-Scaffold000172-p132583	A05	64.1569		G	G	G	G	G	G	G	G	G	G	G	G	G	G	G		G	T	T	K		G	T	K
Bn-Scaffold000172-p116121	A05	64.1569		T	T	T	T	T	T	T	T	T	T	T	T	T	T	T		T	C	C	Y		T	C	Y
Bn-Scaffold000172-p95076	A05	64.1569		G	G	G	G	G	G	G	G	G	G	G	G	G	G	G		G	A	A	R		G	A	R
Bn-Scaffold000324-p12181	A05	64.1569		A	A	A	A	A	A	A	A	A	A	A	A	A	A	A		A	C	C	M		A	C	M
Bn-Scaffold000324-p11905	A05	64.1569		A	A	A	A	A	A	A	A	A	A	A	A	A	A	A		A	C	C	M		A	C	M
Bn-Scaffold000324-p10085	A05	64.1569		C	C	C	C	C	C	C	C	C	C	C	C	C	C	C		C	T	T	Y		C	T	Y
Bn-A02-p21409508	A05	64.6264		A	A	A	A	A	A	A	A	A	A	A	A	A	A	A		A	C	C	M		A	C	M
Bn-A05-p17203695	A05	64.6264		C	C	C	C	C	C	C	C	C	C	C	C	C	C	C		C	T	T	Y		C	T	Y
Bn-A05-p17093469	A05	64.6264		A	A	A	A	A	A	A	A	A	A	A	A	A	A	A		A	C	C	M		A	C	M
Bn-A05-p16862109	A05	64.6264		T	T	T	T	T	T	T	T	T	T	T	T	T	T	T		T	G	G	K		T	G	K
Bn-A05-p16846880	A05	64.6264		C	C	C	C	C	C	C	C	C	C	C	C	C	C	C		C	T	T	Y		C	T	Y
Bn-A05-p16842656	A05	64.6264		A	A	A	A	A	A	A	A	A	A	A	A	A	A	A		A	G	G	R		A	G	R
Bn-A05-p16836518	A05	64.6264		C	C	C	C	C	C	C	C	C	C	C	C	C	C	C		C	T	T	Y		C	T	Y
Bn-A05-p16835570	A05	64.6264		C	C	C	C	C	C	C	C	C	C	C	C	C	C	C		C	T	T	Y		C	T	Y
Bn-A05-p16834136	A05	64.6264		T	T	T	T	T	T	T	T	T	T	T	T	T	T	T		T	C	C	Y		T	C	Y
Bn-A05-p16789808	A05	64.6264		T	T	T	T	T	T	T	T	T	T	T	T	T	T	T		T	G	G	K		T	G	K
Bn-A05-p16789633	A05	64.6264		G	G	G	G	G	G	G	G	G	G	G	G	G	G	G		G	T	T	K		G	T	K
Bn-A05-p16754780	A05	64.6264		T	T	T	T	T	T	T	T	T	T	T	T	T	T	T		T	G	G	K		T	G	K
Bn-A05-p16747797	A05	64.6264		A	A	A	A	A	A	A	A	A	A	A	A	A	A	A		A	G	G	R		A	G	R
Bn-A05-p16747703	A05	64.6264		A	A	A	A	A	A	A	A	A	A	A	A	A	A	A		A	G	G	R		A	G	R
Bn-A05-p16738871	A05	64.6264		A	A	A	A	A	A	A	A	A	A	A	A	A	A	A		A	C	C	M		A	C	M
Bn-A05-p16735186	A05	64.6264		A	A	A	A	A	A	A	A	A	A	A	A	A	A	A		A	G	G	R		A	G	R
Bn-A05-p16671522	A05	64.6264		T	T	T	T	T	T	T	T	T	T	T	T	T	T	T		T	G	G	K		T	G	K
Bn-A05-p16651858	A05	64.6264		A	A	A	A	A	A	A	A	A	A	A	A	A	A	A		A	G	G	R		A	G	R
Bn-A05-p16625783	A05	64.6264		C	C	C	C	C	C	C	C	C	C	C	C	C	C	C		C	T	T	Y		C	T	Y
Bn-A05-p16590105	A05	64.6264		A	A	A	A	A	A	A	A	A	A	A	A	A	A	A		A	C	C	M		A	C	M
Bn-A05-p16561237	A05	64.6264		G	G	G	G	G	G	G	G	G	G	G	G	G	G	G		G	A	A	R		G	A	R
Bn-A05-p16553141	A05	64.6264		A	A	A	A	A	A	A	A	A	A	A	A	A	A	A		A	C	C	M		A	C	M
Bn-A05-p16509283	A05	64.6264		G	G	G	G	G	G	G	G	G	G	G	G	G	G	G		G	A	A	R		G	A	R
Bn-A05-p16507306	A05	64.6264		C	C	C	C	C	C	C	C	C	C	C	C	C	C	C		C	T	T	Y		C	T	Y
Bn-A05-p16507044	A05	64.6264		C	C	C	C	C	C	C	C	C	C	C	C	C	C	C		C	A	A	M		C	A	M
Bn-A05-p16506888	A05	64.6264		G	G	G	G	G	G	G	G	G	G	G	G	G	G	G		G	T	T	K		G	T	K
Bn-A05-p16490679	A05	64.6264		T	T	T	T	T	T	T	T	T	T	T	T	T	T	T		T	C	C	Y		T	C	Y
Bn-A05-p16489462	A05	64.6264		T	T	T	T	T	T	T	T	T	T	T	T	T	T	T		T	C	C	Y		T	C	Y
Bn-A05-p16477848	A05	64.6264		G	G	G	G	G	G	G	G	G	G	G	G	G	G	G		G	T	T	K		G	T	K
Bn-A05-p16460167	A05	64.6264		C	C	C	C	C	C	C	C	C	C	C	C	C	C	C		C	T	T	Y		C	T	Y
Bn-A05-p16272686	A05	64.6264		A	A	A	A	A	A	A	A	A	A	A	A	A	A	A		A	G	G	R		A	G	R
Bn-A05-p15905187	A05	64.6264		G	G	G	G	G	G	G	G	G	G	G	G	G	G	G		G	A	A	R		G	A	R
Bn-A05-p15443959	A05	64.6264		T	T	T	T	T	T	T	T	T	T	T	T	T	T	T		T	G	G	K		T	G	K
Bn-A05-p14603280	A05	64.6264		C	C	C	C	C	C	C	C	C	C	C	C	C	C	C		C	T	T	Y		C	T	Y
Bn-A05-p14600386	A05	64.6264		T	T	T	T	T	T	T	T	T	T	T	T	T	T	T		T	G	G	K		T	G	K
Bn-A05-p14592407	A05	64.6264		G	G	G	G	G	G	G	G	G	G	G	G	G	G	G		G	A	A	R		G	A	R
Bn-A05-p14591985	A05	64.6264		C	C	C	C	C	C	C	C	C	C	C	C	C	C	C		C	A	A	M		C	A	M
Bn-A05-p14588431	A05	64.6264		C	C	C	C	C	C	C	C	C	C	C	C	C	C	C		C	T	T	Y		C	T	Y
Bn-A05-p14579391	A05	64.6264		C	C	C	C	C	C	C	C	C	C	C	C	C	C	C		C	A	A	M		C	A	M
Bn-A05-p14546189	A05	64.6264		A	A	A	A	A	A	A	A	A	A	A	A	A	A	A		A	C	C	A		A	C	M
Bn-A05-p14516105	A05	64.6264		A	A	A	A	A	A	A	A	A	A	A	A	A	A	A		A	G	G	R		A	G	R
Bn-A05-p14482858	A05	64.6264		C	C	C	C	C	C	C	C	C	C	C	C	C	C	C		C	T	T	Y		C	T	Y
Bn-A05-p14482654	A05	64.6264		C	C	C	C	C	C	C	C	C	C	C	C	C	C	C		C	A	A	M		C	A	M
Bn-A05-p14480752	A05	64.6264		G	G	G	G	G	G	G	G	G	G	G	G	G	G	G		G	A	A	failed		G	A	R
Bn-A05-p14444179	A05	64.6264		C	C	C	C	C	C	C	C	C	C	C	C	C	C	C		C	T	T	Y		C	T	Y
Bn-A05-p14443915	A05	64.6264		C	C	C	C	C	C	C	C	C	C	C	C	C	C	C		C	A	A	M		C	A	M
Bn-A05-p14435461	A05	64.6264		T	T	T	T	T	T	T	T	T	T	T	T	T	T	T		T	C	C	Y		T	C	Y
Bn-A05-p14332800	A05	64.6264		A	A	A	A	A	A	A	A	A	A	A	A	A	A	A		A	G	G	R		A	G	R
Bn-A05-p13973628	A05	64.6264		T	T	T	T	T	T	T	T	T	T	T	T	T	T	T		T	G	failed	K		T	G	K
Bn-A05-p13907424	A05	64.6264		T	T	T	T	T	T	T	T	T	T	T	T	T	T	T		T	C	C	failed		T	C	Y
Bn-A05-p13897888	A05	64.6264		T	T	T	T	T	T	T	T	T	T	T	T	T	T	T		T	C	C	Y		T	C	Y
Bn-A05-p13896924	A05	64.6264		C	C	C	C	C	C	C	C	C	C	C	C	C	C	C		C	A	A	M		C	A	M
Bn-A05-p13895153	A05	64.6264		C	C	C	C	C	C	C	C	C	C	C	C	C	C	C		C	T	T	Y		C	T	Y
Bn-A05-p13895100	A05	64.6264		A	A	A	A	A	A	A	A	A	A	A	A	A	A	A		A	G	G	R		A	G	R
Bn-A05-p13886960	A05	64.6264		A	A	A	A	A	A	A	A	A	A	A	A	A	A	A		A	G	G	R		A	G	R
[truncated: 5,964 more rows]

## Sheet: S3
Table S3: Comparison of donor segments detected by the AFLP and SNP analyses in 15 selected ISLs
All positions and segment lengths are in cM. 1Start and end points of segments detected in the AFLP analysis refer to the DH map. 2Start and end points of segments detected in the SNP analysis refer to the SGDH14xE map. 3eol: donor segment extends to begin or end of linkage group
	Donor segments detected in the AFLP analysis1									Donor segments detected in the SNP analysis2
	Maximal extend									Maximal extend
		Minimal extend			Segment length		No. Markers				Minimal extend			Segment length		No. Markers
LG	Start	Start	End	End	Minimal	Maximal		occurs in ISL		Start	Start	End	End	Minimal	Maximal		occurs in ISL	Comments
A01										0	0	4.3	9.2	4.3	9.2	4	ER1321	Listed as one segment (0.0 - 26.8) in Table 4
A01										11.1	16.9	16.9	18.3	0	7.2	1	ER1321
A01										21.5	21.5	21.5	21.5	0	0	2	ER1321
A01										22	22	23.9	23.9	1.9	1.9	2	ER1321
A01										23.9	24.9	24.9	25.4	0	1.5	2	ER1321
A01										25.4	25.4	25.4	25.4	0	0	2	ER1321
A01										25.4	25.4	25.4	25.4	0	0	1	ER36, ER228, ER1321
A01										26.4	26.8	26.8	26.8	0	0.4	6	ER1321
A01										60	66.2	66.2	68.6	0	8.6	1	ER1437
A02	eol3	0	0	12.4	0	12.4	1	ER1321
A02	eol	0	12.4	27	12.4	27	2	ER1437		eol	0	2.4	19.5	2.4	19.5	3	ER1437
A02	eol	0	42.8	44.6	42.8	44.6	8	ER137, ER228		eol	0	28	28.9	28	28.9	7	ER137, ER228
A02	44.6	54.5	78.3	eol	23.8	33.7	21	ER1284		49.8	52.7	53.6	53.6	0.9	3.8	11	ER792,ER1284
										58.8	58.8	63.1	68.8	4.3	10	111	ER792,ER1284
A02	58.8	61.3	61.3	62	0	3.2	1	ER792
A02	62	64.2	67.5	68.2	3.3	6.2	6	ER792
A02	70.7	76	78.3	eol	2.3	7.6	7	ER792
A02										97.9	99.4	108.8	eol	9.4	10.9	24	ER1437
A03	7.9	7.9	11.1	18.7	3.2	10.8	7	ER1437		eol	0.9	2.4	4.2	1.5	3.3	71	ER1437
A03										73.7	73.7	73.7	73.7	0	0	1	ER80, ER85
A04	64.8	84.2	84.2	eol	0	19.4	1	ER228		eol	0	0.9	3.8	0.9	3.8	61	ER228
A04										13.6	14.1	14.1	14.6	0	1	1	ER228	Sequence position indicates this segment beeing part of the previous segment.
A04	59.8	64.8	84.2	eol	19.4	24.4	2	ER80		eol	0	20.7	21.1	20.7	21.1	139	ER80
A04	9.6	17.1	42.5	46.5	25.4	36.9	4	ER739, ER741		47.9	47.9	81.4	81.4	33.5	33.5	144	ER739, ER741
A04										82.8	82.8	82.8	82.8	0	0	1	ER739, ER741	Sequence position indicates this segment beeing part of the previous segment.
A04										59.2	59.2	59.2	59.2	0	0	2	ER1321
A04	eol	0	17.1	34.1	17.1	34.1	4	ER36, ER165		74.3	75.2	87	87.5	11.8	13.2	93	ER36
A04										90.3	90.8	90.8	90.8	0	0.5	1	ER36	Sequence position indicates this segment beeing part of the previous segment.
A04										74.3	75.2	93.6	eol	18.4	19.3	121	ER165
A05	76.7	86	91.4	eol	5.4	14.7	4	ER868		2.8	5.7	24.1	28.3	18.4	25.5	14	ER868
A05	69	76.7	91.4	eol	14.7	22.4	5	ER1321		5.7	9.6	38.3	38.8	28.7	33.1	40	ER1321
A05	45.5	57.6	76.7	86	19.1	40.5	8	ER949, ER1129		12.4	17.8	58	58	40.2	45.6	89	ER1129
										17.8	21.2	58	58	36.8	40.2	88	ER949
										54.8	55.7	55.7	56.6	0	1.8	1	ER1321
										56.6	56.6	58	58	1.4	1.4	4	ER1321
										58.5	59.9	61.8	61.8	1.9	3.3	13	ER949, ER1129, ER1321
A05										64.6	64.6	64.6	64.6	0	0	1	ER739, ER741
A05										69.8	70.7	78.7	80.1	8	10.3	28	ER228
A07	37.8	47.5	47.5	62.6	0	24.8	1	ER80, ER85		31	31	44.2	44.2	13.2	13.2	94	ER80, ER85
										44.2	44.6	45.1	45.6	0.5	1.4	6	ER80, ER85	Sequence positions indicate this segment to be internal part of previous segment.
A07	66.9	71.2	91.7	eol	20.5	24.8	9	ER1437		70	70	110.9	eol	40.9	40.9	353	ER1437
A09										106.5	116.1	123.6	128.9	7.5	22.4	9	ER739, ER741
A09										130.4	132.6	154.1	eol	21.5	23.7	7	ER739, ER741
A10	55.7	59.2	61.2	eol	2	5.5	2	ER36, ER228		eol	0	7.1	7.1	7.1	7.1	33	ER36, ER228
A10										23.6	23.6	26	26.5	2.4	2.9	19	ER36
C01	72.4	78.4	94.1	eol	15.7	21.7	2	ER85		eol	0	14.3	17.1	14.3	17.1	19	ER85	Segment with blocks of markers showing failed scores
C01	68	71.5	94.1	eol	22.6	26.1	4	ER36, ER165, ER228		eol	0	20.4	21.4	20.4	21.4	60	ER36, ER165, ER228	Segment with blocks of markers showing failed scores
C01	34	44.3	44.3	53.3	0	19.3	1	ER1284, ER1129		32.2	32.2	32.2	32.7	0	0.5	2	ER792, ER1129, ER1284
C02	eol	0	0	17.8	0	17.8	1	R137, ER165		eol	0	10.4	12.4	10.4	12.4	27	ER165
										eol	0	12.4	17.6	12.4	17.6	28	ER137	Segment with blocks of markers showing failed scores
C02										eol	0	49	50.4	49	50.4	218	ER1437	Segment with blocks of markers showing failed scores
C02										69.3	70.7	105.2	108	34.5	38.7	59	ER739	Segment with blocks of markers showing failed scores
C02										109.9	111.8	111.8	eol	0	1.9	1	ER734, ER741
C03	eol	-5	-5	-1.4	0	3.6	1	ER80, ER85		59.8	60.2	120.5	123.8	60.3	64	268	ER85
C03	-1.3	2.2	57.5	69.4	55.3	70.7	16	ER85
C03	-1.3	2.2	34.6	35.7	32.4	37	5	ER80		32.5	33.4	120.5	123.8	87.1	91.3	535	ER80
C03	35.7	47.6	69.2	69.4	21.6	33.7	12	ER80
C03	83.7	99.4	99.4	eol	0	15.7	1	ER949
C03										129.4	129.9	129.9	129.9	0	0.5	1	ER80, ER85
C04										88.5	92.8	92.8	95.1	0	6.6	2	ER1321
C04										100.8	100.8	100.8	100.8	0	0	1	ER36, ER165, ER739, ER741
C04										107.3	114.9	114.9	115.4	0	8.1	1	ER36, ER165
C05										10.8	11.8	12.7	38.2	0.9	27.4	5	ER1437
C05										79.8	95.5	95.5	95.5	0	15.7	1	ER868, ER949, ER1129, ER1321	Marker annotated for sequence position on A5. All genotypes with this segment carry donor segments on A5 surronding annotated position. Not taken into account for Table 4
C06										69.9	69.9	77.1	77.1	7.2	7.2	28	ER80	Segment with blocks of markers showing failed scores
C07										3.3	8.5	11.8	17	3.3	13.7	13	ER949, ER1129
C07										3.3	8.5	17	17.9	8.5	14.6	14	ER792, ER1284
C07										11.8	17	19.3	19.8	2.3	8	12	ER36, ER137
C07										41.3	43.3	43.3	44.7	0	3.4	2	ER137
C07	-3.3	-2.4	17.8	25.4	20.2	28.7	9	ER80, ER85		91.8	94.1	109.7	109.7	15.6	17.9	18	ER80
										94.6	96	109.7	109.7	13.7	15.1	12	ER85
C08										85.6	90.8	101.2	105	10.4	19.4	26	ER85	Segment with blocks of markers showing failed scores
C08										101.2	105	107.4	eol	2.4	6.2	4	ER739, ER741	Segment with blocks of markers showing failed scores

## Sheet: Reference
	Theoretical and Applied Genetics
	Identification and genetic characterization by high-throughput SNP analysis of intervarietal substitution lines of rapeseed (Brassica napus L.) with enhanced embryogenic potential
	Wolfgang Ecke, Anthimos Kampouridis, Katharina Ziese-Kubon, Ann-Catrin Hirsch
	Georg-August-Universität Göttingen, Department of Crop Sciences, Von-Siebold-Str. 8, Göttingen, 37075, Germany
	Corresponding author: Wolfgang Ecke (wecke@gwdg.de)
